# Supplementary material for: Synergistic Antibacterial Mechanism of Mannosylerythritol Lipid-A and Lactic Acid on Listeria monocytogenes Based on Transcriptomic Analysis
Source: Foods. 2022 Sep 1;11(17):2660. doi: 10.3390/foods11172660 (PMC9455235; doi:10.3390/foods11172660)
Supplement: Supplementary file 1 [file foods-11-02660-s001.zip]

Archive with 3 entries (2 files):
- Supplementary File/foods-supplementary.xlsx
- Supplementary File/
- Supplementary File/Supplementary Material.pdf
