# Supplementary material for: Synergistic Antibacterial Mechanism of Mannosylerythritol Lipid-A and Lactic Acid on Listeria monocytogenes Based on Transcriptomic Analysis
Source: Foods. 2022 Sep 1;11(17):2660. doi: 10.3390/foods11172660 (PMC9455235; doi:10.3390/foods11172660)
Supplement: Supplementary file 1 [file foods-11-02660-s001.zip › Supplementary File/foods-supplementary.xlsx]

## Sheet: Table S1
Differentially expressed genes (DEGs) in the co-treated group of MEL-A and LA.					Pipeline: HISAT2-DESeq2
corrected p-value cut-off:0.05
Fold change cut-off:1.0
log2FC:the logarithm (to basis 2) of the fold change
P-value:p value for the statistical significance of this change
P-adj:p value adjusted for multiple testing
GeneID	log2FC	P-value	P-adj	Annotation	Function
lmos81	-9.76537	0	0	lmos81	rli47 && -
lmo1634	-3.82943	0	0	lmo1634	bifunctional acetaldehyde-CoA/alcohol dehydrogenase && PF00465:Iron-containing alcohol dehydrogenase|PF00171:Aldehyde dehydrogenase family
lmo0997	-7.57746	0	0	clpE	ATP-dependent protease && PF02151:UvrB/uvrC motif|PF00004:ATPase family associated with various cellular activities (AAA)|PF10431:C-terminal, D2-small domain, of ClpB protein|PF07724:AAA domain (Cdc48 subfamily)
lmo2125	-13.4356	0	0	lmo2125	sugar ABC transporter substrate-binding protein && PF13416:Bacterial extracellular solute-binding protein
lmo2121	-10.9406	0	0	lmo2121	maltose phosphorylase && PF03633:Glycosyl hydrolase family 65, C-terminal domain|PF03636:Glycosyl hydrolase family 65, N-terminal domain|PF03632:Glycosyl hydrolase family 65 central catalytic domain
lmo2068	-2.65642	0	0	groEL	molecular chaperone GroEL && PF00118:TCP-1/cpn60 chaperonin family
lmo0943	-2.96856	0	0	fri	non-heme iron-binding ferritin && PF00210:Ferritin-like domain
lmo0211	-4.2357	0	0	ctc	50S ribosomal protein L25 && PF14693:Ribosomal protein TL5, C-terminal domain|PF01386:Ribosomal L25p family
lmo1406	-4.43078	0	0	pflB	pyruvate formate-lyase && PF01228:Glycine radical|PF02901:Pyruvate formate lyase-like
lmo1257	-3.74504	0	0	lmo1257	hypothetical protein && -
lmo2511	-5.14753	0	0	lmo2511	hypothetical protein && PF16321:Sigma 54 modulation/S30EA ribosomal protein C terminus|PF02482:Sigma 54 modulation protein / S30EA ribosomal protein
lmo1293	-4.54473	0	0	glpD	glycerol-3-phosphate dehydrogenase && PF16901:C-terminal domain of alpha-glycerophosphate oxidase|PF01266:FAD dependent oxidoreductase
lmo1538	-4.98431	0	0	glpK	glycerol kinase && PF02782:FGGY family of carbohydrate kinases, C-terminal domain|PF00370:FGGY family of carbohydrate kinases, N-terminal domain
lmo2629	2.81704	0	0	rplB	50S ribosomal protein L2 && PF03947:Ribosomal Proteins L2, C-terminal domain|PF00181:Ribosomal Proteins L2, RNA binding domain
lmo1580	-3.8645	0	0	lmo1580	hypothetical protein && PF00582:Universal stress protein family
lmo2668	-10.0063	0	0	lmo2668	transcriptional antiterminator BglG && PF00359:Phosphoenolpyruvate-dependent sugar phosphotransferase system, EIIA 2|PF00874:PRD domain
lmo1539	-5.84474	0	0	lmo1539	glycerol transporter && PF00230:Major intrinsic protein
lmo1847	-6.12866	0	0	lmo1847	metal ABC transporter && PF01297:Zinc-uptake complex component A periplasmic
lmo2632	3.10628	0	0	rplC	50S ribosomal protein L3 && PF00297:Ribosomal protein L3
lmo2655	2.55906	0	0	rpsG	30S ribosomal protein S7 && PF00177:Ribosomal protein S7p/S5e
lmo1350	-5.35257	0	0	lmo1350	glycine dehydrogenase subunit 2 && PF02347:Glycine cleavage system P-protein
lmo2631	2.89921	0	0	rplD	50S ribosomal protein L4 && PF00573:Ribosomal protein L4/L1 family
lmo2205	-3.47308	0	0	lmo2205	phosphoglyceromutase && PF00300:Histidine phosphatase superfamily (branch 1)
lmo2124	-12.1751	0	0	lmo2124	sugar ABC transporter permease && PF00528:Binding-protein-dependent transport system inner membrane component
lmo2206	-4.2618	0	0	clpB	Clp protease subunit B && PF00004:ATPase family associated with various cellular activities (AAA)|PF10431:C-terminal, D2-small domain, of ClpB protein|PF07724:AAA domain (Cdc48 subfamily)|PF02861:Clp amino terminal domain, pathogenicity island component
lmo0739	-8.81381	0	0	lmo0739	6-phospho-beta-glucosidase && PF00232:Glycosyl hydrolase family 1
lmo2122	-11.3906	0	0	lmo2122	maltodextrose utilization protein MalA && PF06691:Protein of unknown function (DUF1189)
lmo2391	-4.70145	0	0	lmo2391	hypothetical protein && PF13460:NAD(P)H-binding
lmo2695	-3.88483	0	0	lmo2695	dihydroxyacetone kinase subunit DhaK && PF02733:Dak1 domain
lmo1848	-5.66129	0	0	lmo1848	metal ABC transporter permease && PF00950:ABC 3 transport family
lmo1068	-4.81757	0	0	lmo1068	hypothetical protein && PF16781:Domain of unknown function (DUF5068)
lmo1067	4.58937	0	0	lmo1067	GTP-binding elongation factor && PF00679:Elongation factor G C-terminus|PF03144:Elongation factor Tu domain 2|PF00009:Elongation factor Tu GTP binding domain
lmo0265	-4.88091	0	0	lmo0265	succinyl-diaminopimelate desuccinylase && PF07687:Peptidase dimerisation domain|PF01546:Peptidase family M20/M25/M40
lmo2665	-10.1475	0	0	lmo2665	PTS galacticol transporter subunit IIC && PF03611:PTS system sugar-specific permease component
lmo1423	-3.04973	0	0	lmo1423	hypothetical protein && -
lmo0738	-9.99134	0	0	lmo0738	PTS beta-glucoside transporter subunit IIABC && PF02378:Phosphotransferase system, EIIC|PF00358:phosphoenolpyruvate-dependent sugar phosphotransferase system, EIIA 1|PF00367:phosphotransferase system, EIIB
lmo0866	4.17789	0	0	lmo0866	ATP-dependent RNA helicase && PF00270:DEAD/DEAH box helicase|PF00271:Helicase conserved C-terminal domain
lmo1349	-5.00852	0	0	lmo1349	glycine dehydrogenase subunit 1 && PF02347:Glycine cleavage system P-protein
lmo2123	-11.7466	0	0	lmo2123	sugar ABC transporter permease && PF00528:Binding-protein-dependent transport system inner membrane component
lmo2633	3.27428	0	0	rpsJ	30S ribosomal protein S10 && PF00338:Ribosomal protein S10p/S20e
lmo2664	-10.3909	0	0	lmo2664	sorbitol dehydrogenase && PF00107:Zinc-binding dehydrogenase|PF08240:Alcohol dehydrogenase GroES-like domain
lmo1849	-4.54328	0	0	lmo1849	metal ABC transporter ATP-binding protein && PF00005:ABC transporter
lmo2335	3.16166	0	0	fruA	PTS fructose transporter subunit IIABC && PF00359:Phosphoenolpyruvate-dependent sugar phosphotransferase system, EIIA 2|PF02302:PTS system, Lactose/Cellobiose specific IIB subunit|PF02378:Phosphotransferase system, EIIC
lmo2696	-3.80369	0	0	lmo2696	dihydroxyacetone kinase && PF02734:DAK2 domain
lmo2586	-10.4829	0	0	lmo2586	formate dehydrogenase subunit alpha && PF00384:Molybdopterin oxidoreductase|PF01568:Molydopterin dinucleotide binding domain|PF13510:2Fe-2S iron-sulfur cluster binding domain|PF13237:4Fe-4S dicluster domain|PF04879:Molybdopterin oxidoreductase Fe4S4 domain|PF10588:NADH-ubiquinone oxidoreductase-G iron-sulfur binding region
lmo0641	-7.61038	0	0	lmo0641	heavy metal-transporting ATPase && PF00702:haloacid dehalogenase-like hydrolase|PF00122:E1-E2 ATPase
lmo0186	4.18044	0	0	lmo0186	hypothetical protein && PF06725:3D domain|PF03990:Domain of unknown function (DUF348)|PF07501:G5 domain
lmo2663	-10.5008	0	0	lmo2663	polyol dehydrogenase && PF08240:Alcohol dehydrogenase GroES-like domain|PF00107:Zinc-binding dehydrogenase
lmo0278	-6.35481	0	0	lmo0278	sugar ABC transporter ATP-binding protein && PF00005:ABC transporter
lmo2373	-3.08398	0	0	lmo2373	PTS beta-glucoside transporter subunit IIB && PF02302:PTS system, Lactose/Cellobiose specific IIB subunit
lmo1407	-4.58219	0	0	pflC	pyruvate-formate lyase activating enzyme && PF13353:4Fe-4S single cluster domain|PF04055:Radical SAM superfamily
lmo2674	-5.33603	0	0	lmo2674	ribose-5-phosphate isomerase B && PF02502:Ribose/Galactose Isomerase
lmo2126	-7.91374	0	0	lmo2126	maltogenic amylase && PF00128:Alpha amylase, catalytic domain|PF02903:Alpha amylase, N-terminal ig-like domain
lmo2667	-10.1914	0	0	lmo2667	PTS galacticol transporter subunit IIA && PF00359:Phosphoenolpyruvate-dependent sugar phosphotransferase system, EIIA 2
lmo0202	-4.83134	0	0	hly	listeriolysin O precursor && PF01289:Thiol-activated cytolysin
lmo1663	3.57893	0	0	ansB	asparagine synthetase && PF13537:Glutamine amidotransferase domain|PF00733:Asparagine synthase
lmo1301	-4.01481	0	0	lmo1301	hypothetical protein && PF13302:Acetyltransferase (GNAT) domain
lmo2673	-5.21189	0	0	lmo2673	hypothetical protein && PF00582:Universal stress protein family
lmo2434	-3.26363	0	0	lmo2434	glutamate decarboxylase && PF00282:Pyridoxal-dependent decarboxylase conserved domain
lmo2697	-3.73445	0	0	lmo2697	PTS mannose transporter subunit IIA && PF03610:PTS system fructose IIA component
lmo1302	-3.59927	0	0	lmo1302	LexA family transcriptional regulator && PF00717:Peptidase S24-like|PF01726:LexA DNA binding domain
lmo2748	-3.21951	0	0	lmo2748	hypothetical protein && PF16242:Pyridoxamine 5'-phosphate oxidase like
lmo0471	-6.4611	0	0	lmo0471	hypothetical protein && -
lmo1016	4.14025	0	0	gbuC	glycine/betaine ABC transporter substrate-binding protein && PF04069:Substrate binding domain of ABC-type glycine betaine transport system
lmo2085	-3.03245	0	0	lmo2085	peptidoglycan binding protein && PF05738:Cna protein B-type domain|PF00746:Gram positive anchor
lmo0515	-5.45788	0	0	lmo0515	hypothetical protein && PF00582:Universal stress protein family
lmo2660	-8.35554	0	0	lmo2660	transketolase && PF02779:Transketolase, pyrimidine binding domain|PF00456:Transketolase, thiamine diphosphate binding domain|PF02780:Transketolase, C-terminal domain
lmo2069	-3.19635	0	0	groES	co-chaperonin GroES && PF00166:Chaperonin 10 Kd subunit
lmo0392	-3.04636	0	0	lmo0392	hypothetical protein && PF12127:SigmaW regulon antibacterial
lmo1015	4.37609	0	0	gbuB	glycine/betaine ABC transporter permease && PF00528:Binding-protein-dependent transport system inner membrane component
lmo1014	5.32025	0	0	gbuA	glycine/betaine ABC transporter ATP-binding protein && PF00005:ABC transporter|PF07673:Protein of unknown function (DUF1602)
lmo0811	4.01006	0	0	lmo0811	carbonic anhydrase && PF00194:Eukaryotic-type carbonic anhydrase
lmo1097	-3.63257	0	0	lmo1097	integrase && PF14659:Phage integrase, N-terminal SAM-like domain|PF00589:Phage integrase family|PF14657:AP2-like DNA-binding integrase domain
lmo0647	-4.99846	0	0	lmo0647	hypothetical protein && -
lmo2559	3.92141	0	0	pyrG	CTP synthetase && PF06418:CTP synthase N-terminus|PF00117:Glutamine amidotransferase class-I
lmo2468	-3.26248	0	0	clpP	ATP-dependent Clp protease proteolytic subunit && PF00574:Clp protease
lmo0737	-9.7793	0	0	lmo0737	hypothetical protein && -
lmo2221	-3.32641	0	0	lmo2221	hypothetical protein && PF13514:AAA domain
lmo1867	-4.40028	0	0	lmo1867	pyruvate phosphate dikinase && PF00391:PEP-utilising enzyme, mobile domain|PF02896:PEP-utilising enzyme, TIM barrel domain|PF01326:Pyruvate phosphate dikinase, PEP/pyruvate binding domain
lmo2828	-5.76476	0	0	lmo2828	hypothetical protein && -
lmo0393	-3.21956	0	0	lmo0393	hypothetical protein && -
lmo2676	-4.04668	0	0	lmo2676	DNA polymerase IV && PF11799:impB/mucB/samB family C-terminal domain|PF00817:impB/mucB/samB family
lmo1140	-3.99466	0	0	lmo1140	hypothetical protein && PF06983:3-demethylubiquinone-9 3-methyltransferase
lmo1138	-3.57177	0	0	lmo1138	ATP-dependent Clp protease proteolytic subunit && PF00574:Clp protease
lmo2714	-3.48481	0	0	lmo2714	pepdidoglycan bound protein && PF00746:Gram positive anchor
lmo1348	-3.31863	0	0	gcvT	glycine cleavage system aminomethyltransferase T && PF08669:Glycine cleavage T-protein C-terminal barrel domain|PF01571:Aminomethyltransferase folate-binding domain
lmo2743	-4.14182	0	0	lmo2743	translaldolase && PF00923:Transaldolase
lmo0917	-7.89775	0	0	lmo0917	beta-glucosidase && PF00232:Glycosyl hydrolase family 1
lmo2159	-6.59047	0	0	lmo2159	oxidoreductase && PF01408:Oxidoreductase family, NAD-binding Rossmann fold
lmo2160	-7.02833	0	0	lmo2160	hypothetical protein && PF07582:AP endonuclease family 2 C terminus|PF01261:Xylose isomerase-like TIM barrel
lmo0342	-4.68113	0	0	lmo0342	transketolase && PF02780:Transketolase, C-terminal domain|PF00456:Transketolase, thiamine diphosphate binding domain|PF02779:Transketolase, pyrimidine binding domain
lmo2065	-4.97992	0	0	lmo2065	hypothetical protein && -
lmo0110	-4.45473	0	0	lmo0110	lipase && PF07859:alpha/beta hydrolase fold
lmo2656	2.48454	1.58101e-306	5.01046e-305	rpsL	30S ribosomal protein S12 && PF00164:Ribosomal protein S12/S23
lmo2597	2.76877	2.56161e-305	8.03267e-304	rplM	50S ribosomal protein L13 && PF00572:Ribosomal protein L13
lmo2360	3.56019	1.14242e-300	3.54506e-299	lmo2360	transmembrane protein && PF12698:ABC-2 family transporter protein
lmo2067	-3.72488	1.9473e-298	5.98042e-297	lmo2067	bile acid hydrolase && PF02275:Linear amide C-N hydrolases, choloylglycine hydrolase family
lmo2522	5.93712	5.16163e-298	1.56903e-296	lmo2522	cell wall-binding protein && PF06725:3D domain|PF01476:LysM domain
lmo0584	-2.89645	6.20592e-295	1.86742e-293	lmo0584	hypothetical protein && PF01594:Domain of unknown function DUF20
lmo0279	-3.49214	5.4047e-292	1.61006e-290	lmo0279	anaerobic ribonucleoside triphosphate reductase && PF03477:ATP cone domain|PF13597:Anaerobic ribonucleoside-triphosphate reductase
lmo2212	3.93365	4.09545e-286	1.20796e-284	hemE	uroporphyrinogen decarboxylase && PF01208:Uroporphyrinogen decarboxylase (URO-D)
lmo1241	-3.65799	1.52214e-285	4.44554e-284	lmo1241	hypothetical protein && PF06742:Protein of unknown function (DUF1214)|PF06863:Protein of unknown function (DUF1254)
lmo2649	-9.71838	6.92547e-281	2.00301e-279	ulaA	PTS system ascorbate transporter subunit IIC && PF03611:PTS system sugar-specific permease component
lmo2637	-2.68317	8.32258e-280	2.38394e-278	lmo2637	hypothetical protein && PF04205:FMN-binding domain
lmo2220	-2.57645	5.41272e-278	1.53567e-276	lmo2220	3'-5' exoribonuclease && PF01966:HD domain
lmo1220	-3.09562	1.55008e-275	4.35632e-274	lmo1220	hypothetical protein && PF01638:HxlR-like helix-turn-helix
lmo1830	-2.66154	1.57094e-275	4.37366e-274	lmo1830	short-chain dehydrogenase && PF00106:short chain dehydrogenase
lmo0485	6.08225	3.90674e-272	1.07761e-270	lmo0485	hypothetical protein && PF00881:Nitroreductase family
lmo2202	3.80737	4.25494e-272	1.16289e-270	lmo2202	3-oxoacyl-ACP synthase && PF08545:3-Oxoacyl-[acyl-carrier-protein (ACP)] synthase III|PF08541:3-Oxoacyl-[acyl-carrier-protein (ACP)] synthase III C terminal
lmo2213	-2.85001	1.16613e-261	3.15809e-260	lmo2213	hypothetical protein && -
lmo0915	-7.58688	1.57959e-261	4.23927e-260	lmo0915	PTS sugar transporter subunit IIC && PF02378:Phosphotransferase system, EIIC
lmo2185	10.6828	1.04898e-260	2.7901e-259	lmo2185	hypothetical protein && PF05031:Iron Transport-associated domain
lmo0640	-3.08072	8.48474e-257	2.23682e-255	lmo0640	oxidoreductase && PF00248:Aldo/keto reductase family
lmo2654	2.15916	2.34723e-253	6.13367e-252	fus	elongation factor G && PF14492:Elongation Factor G, domain II|PF03144:Elongation factor Tu domain 2|PF00679:Elongation factor G C-terminus|PF03764:Elongation factor G, domain IV|PF00009:Elongation factor Tu GTP binding domain
lmo2571	-2.89253	2.88178e-252	7.46505e-251	lmo2571	nicotinamidase && PF00857:Isochorismatase family
lmo0249	2.52874	3.58863e-252	9.21598e-251	rplA	50S ribosomal protein L1 && PF00687:Ribosomal protein L1p/L10e family
lmo1992	-2.59521	8.63967e-252	2.19979e-250	lmo1992	alpha-acetolactate decarboxylase && PF03306:Alpha-acetolactate decarboxylase
lmo2460	2.21765	4.91824e-251	1.24165e-249	lmo2460	transcriptional regulator && PF04198:Putative sugar-binding domain
lmo2161	-7.1864	8.16067e-251	2.04291e-249	lmo2161	hypothetical protein && PF06283:Trehalose utilisation
lmo0433	-2.79006	1.00909e-249	2.50507e-248	inlA	internalin A && PF09479:Listeria-Bacteroides repeat domain (List_Bact_rpt)|PF00746:Gram positive anchor|PF08191:LRR adjacent|PF12354:Bacterial adhesion/invasion protein N terminal|PF12799:Leucine Rich repeats (2 copies)
lmo0536	-4.53955	6.47308e-249	1.59366e-247	lmo0536	6-phospho-beta-glucosidase && PF11975:Family 4 glycosyl hydrolase C-terminal domain|PF02056:Family 4 glycosyl hydrolase
lmo1454	-2.47578	3.28447e-248	8.02003e-247	rpoD	RNA polymerase sigma factor RpoD && PF03979:Sigma-70 factor, region 1.1|PF04539:Sigma-70 region 3|PF04542:Sigma-70 region 2|PF00140:Sigma-70 factor, region 1.2|PF04545:Sigma-70, region 4
lmo2630	2.90713	1.78516e-247	4.32357e-246	rplW	50S ribosomal protein L23 && PF00276:Ribosomal protein L23
lmo1730	-6.4329	5.86878e-247	1.40993e-245	lmo1730	sugar ABC transporter substrate-binding protein && PF13416:Bacterial extracellular solute-binding protein
lmo1384	3.11191	1.47979e-244	3.52663e-243	lmo1384	hypothetical protein && PF00581:Rhodanese-like domain|PF12368:Rhodanase C-terminal
lmo2659	-7.56264	8.66855e-244	2.04949e-242	lmo2659	ribulose-phosphate 3-epimerase && PF00834:Ribulose-phosphate 3 epimerase family
lmo2163	-7.86035	8.05855e-243	1.89027e-241	lmo2163	oxidoreductase && PF01408:Oxidoreductase family, NAD-binding Rossmann fold|PF02894:Oxidoreductase family, C-terminal alpha/beta domain
lmo0794	-2.96406	1.48877e-242	3.46487e-241	lmo0794	hypothetical protein && PF13460:NAD(P)H-binding
lmo1548	2.57636	1.09848e-241	2.53673e-240	mreB	rod shape-determining protein MreB && PF06723:MreB/Mbl protein
lmo2570	-2.79772	1.2239e-241	2.80463e-240	lmo2570	hypothetical protein && PF07853:Protein of unknown function (DUF1648)
lmo2389	2.81363	1.6509e-240	3.75422e-239	lmo2389	NADH dehydrogenase && PF07992:Pyridine nucleotide-disulphide oxidoreductase
lmo2666	-10.6695	1.89204e-240	4.26998e-239	lmo2666	PTS galacticol transporter subunit IIB && PF02302:PTS system, Lactose/Cellobiose specific IIB subunit
lmo0261	-2.94299	3.64773e-240	8.17036e-239	lmo0261	phospho-beta-glucosidase && PF00232:Glycosyl hydrolase family 1
lmo0130	-3.21716	3.21445e-238	7.14616e-237	lmo0130	5'-nucleotidase && PF00149:Calcineurin-like phosphoesterase|PF13754:Bacterial Ig-like domain (group 3)|PF02872:5'-nucleotidase, C-terminal domain
lmo2211	3.1075	9.86566e-238	2.17702e-236	hemH	ferrochelatase && PF00762:Ferrochelatase
lmo2684	-3.861	2.57604e-236	5.64267e-235	lmo2684	PTS cellbiose transporter subunit IIC && PF02378:Phosphotransferase system, EIIC
lmo1961	4.65212	4.70946e-236	1.02405e-234	lmo1961	oxidoreductase && PF07992:Pyridine nucleotide-disulphide oxidoreductase
lmo1917	-3.19177	7.60776e-234	1.64228e-232	pflA	pyruvate formate-lyase && PF02901:Pyruvate formate lyase-like|PF01228:Glycine radical
lmo1576	-2.55882	1.47717e-230	3.16583e-229	lmo1576	hypothetical protein && PF00571:CBS domain|PF07085:DRTGG domain
lmo2572	-2.9836	2.05059e-230	4.36336e-229	lmo2572	dihydrofolate reductase subunit A && PF01872:RibD C-terminal domain
lmo2596	2.42535	2.1409e-230	4.52322e-229	rpsI	30S ribosomal protein S9 && PF00380:Ribosomal protein S9/S16
lmo0994	-2.5984	3.34048e-230	7.00796e-229	lmo0994	hypothetical protein && PF13273:Protein of unknown function (DUF4064)
lmo2336	4.7654	1.07607e-229	2.24169e-228	fruB	fructose-1-phosphate kinase && PF00294:pfkB family carbohydrate kinase
lmo2792	-2.46547	2.23031e-228	4.61396e-227	lmo2792	hypothetical protein && PF01381:Helix-turn-helix
lmo2425	-2.41632	1.52414e-227	3.13132e-226	lmo2425	glycine cleavage system protein H && PF01597:Glycine cleavage H-protein
lmo1575	-2.48007	1.36805e-224	2.79139e-223	lmo1575	hypothetical protein && PF02272:DHHA1 domain|PF01368:DHH family
lmo2573	-2.68975	7.03438e-223	1.42554e-221	lmo2573	zinc-binding dehydrogenase && PF13602:Zinc-binding dehydrogenase
lmo2713	-2.28268	1.06079e-222	2.1352e-221	lmo2713	internalin && PF13457:SH3-like domain
lmo0434	-2.61979	1.79977e-222	3.59833e-221	inlB	internalin B && PF08191:LRR adjacent|PF09479:Listeria-Bacteroides repeat domain (List_Bact_rpt)|PF13457:SH3-like domain|PF12354:Bacterial adhesion/invasion protein N terminal|PF13855:Leucine rich repeat|PF12799:Leucine Rich repeats (2 copies)
lmo0319	-3.01122	8.44637e-221	1.67745e-219	lmo0319	phospho-beta-glucosidase && PF00232:Glycosyl hydrolase family 1
lmo0386	-5.90287	1.9506e-219	3.84824e-218	lmo0386	IolD protein && PF02775:Thiamine pyrophosphate enzyme, C-terminal TPP binding domain|PF00205:Thiamine pyrophosphate enzyme, central domain|PF02776:Thiamine pyrophosphate enzyme, N-terminal TPP binding domain
lmos12	4.15396	8.29955e-219	1.6266e-217	lmos12	L10 && -
lmo2574	-2.95195	3.30064e-218	6.42654e-217	lmo2574	hypothetical protein && -
lmo2742	-4.76425	1.84371e-217	3.56651e-216	lmo2742	hypothetical protein && PF07653:Variant SH3 domain
lmo0109	-4.55357	4.96076e-215	9.53425e-214	lmo0109	AraC family transcriptional regulator && PF02311:AraC-like ligand binding domain|PF12833:Helix-turn-helix domain
lmo2627	2.77171	2.57533e-212	4.91788e-211	rplV	50S ribosomal protein L22 && PF00237:Ribosomal protein L22p/L17e
lmo0919	-3.12128	3.42324e-212	6.49544e-211	lmo0919	antibiotic ABC transporter ATP-binding protein && PF00005:ABC transporter
lmo1601	-2.14157	1.24464e-211	2.3467e-210	lmo1601	general stress protein && PF12732:YtxH-like protein
lmo1978	2.53566	1.37914e-211	2.58394e-210	lmo1978	glucose-6-phosphate 1-dehydrogenase && PF02781:Glucose-6-phosphate dehydrogenase, C-terminal domain|PF00479:Glucose-6-phosphate dehydrogenase, NAD binding domain
lmo2626	2.71526	3.02609e-211	5.63419e-210	rpsC	30S ribosomal protein S3 && PF00189:Ribosomal protein S3, C-terminal domain|PF07650:KH domain
lmo2628	2.82015	2.66634e-210	4.93356e-209	rpsS	30S ribosomal protein S19 && PF00203:Ribosomal protein S19
lmo0519	3.02243	9.13137e-209	1.67916e-207	lmo0519	multidrug resistance protein && PF07690:Major Facilitator Superfamily
lmo0049	-2.24936	1.03108e-208	1.88441e-207	lmo0049	hypothetical protein && -
lmo2261	3.39542	1.69152e-206	3.07259e-205	lmo2261	hypothetical protein && PF01883:Domain of unknown function DUF59
lmo0401	-3.81502	5.04922e-205	9.11613e-204	lmo0401	alpha-mannosidase && PF09261:Alpha mannosidase, middle domain|PF07748:Glycosyl hydrolases family 38 C-terminal domain|PF01074:Glycosyl hydrolases family 38 N-terminal domain
lmo0263	-2.77747	5.92787e-205	1.0638e-203	inlH	internalin H && PF12799:Leucine Rich repeats (2 copies)|PF12354:Bacterial adhesion/invasion protein N terminal|PF09479:Listeria-Bacteroides repeat domain (List_Bact_rpt)|PF08191:LRR adjacent
lmo2337	5.41051	3.38315e-200	6.03498e-199	lmo2337	DeoR family transcriptional regulator && PF00455:DeoR C terminal sensor domain|PF08220:DeoR-like helix-turn-helix domain
lmo2675	-4.49309	4.06008e-199	7.1994e-198	lmo2675	hypothetical protein && -
lmo1329	2.90893	7.27748e-197	1.28282e-195	ribC	riboflavin kinase && PF06574:FAD synthetase|PF01687:Riboflavin kinase
lmo1728	-4.30828	1.43526e-196	2.51507e-195	lmo1728	cellobiose phosphorylase && -
lmo2162	-7.66214	2.63314e-196	4.5872e-195	lmo2162	hypothetical protein && PF01261:Xylose isomerase-like TIM barrel
lmo0377	-2.72222	3.17274e-196	5.4951e-195	lmo0377	hypothetical protein && PF14526:Integron-associated effector binding protein
lmo0988	2.8816	4.17635e-195	7.19153e-194	prfC	peptide chain release factor 3 && PF00009:Elongation factor Tu GTP binding domain|PF03144:Elongation factor Tu domain 2|PF16658:Class II release factor RF3, C-terminal domain
lmo0228	2.16361	4.42893e-194	7.58264e-193	lysS	lysyl-tRNA synthetase && PF00152:tRNA synthetases class II (D, K and N)|PF01336:OB-fold nucleic acid binding domain
lmo0361	4.47832	1.72287e-193	2.93282e-192	lmo0361	membrane protein && PF00902:Sec-independent protein translocase protein (TatC)
lmo1431	2.64202	6.54733e-192	1.10821e-190	lmo1431	ABC transporter ATP-binding protein && PF12848:ABC transporter|PF00005:ABC transporter|PF07673:Protein of unknown function (DUF1602)
lmo2191	-2.08152	4.41058e-191	7.42323e-190	spxA	ArsC family transcriptional regulator && PF03960:ArsC family
lmo2758	2.15716	2.83166e-190	4.73905e-189	guaB	inosine-monophosphate dehydrogenase && PF00571:CBS domain|PF00478:IMP dehydrogenase / GMP reductase domain
lmo1579	-2.04624	1.72517e-189	2.8711e-188	lmo1579	alanine dehydrogenase && PF01262:Alanine dehydrogenase/PNT, C-terminal domain|PF05222:Alanine dehydrogenase/PNT, N-terminal domain
lmo1332	-2.17043	9.54797e-189	1.58019e-187	lmo1332	GTPase EngC && PF03193:Protein of unknown function, DUF258
lmo2048	2.91586	1.16411e-188	1.91596e-187	lmo2048	hypothetical protein && PF02620:Uncharacterized ACR, COG1399
lmo1525	2.63394	1.81491e-188	2.97068e-187	lmo1525	recombination protein RecJ && PF10141:Single-strand DNA-specific exonuclease, C terminal domain|PF01368:DHH family|PF02272:DHHA1 domain
lmo0629	-3.56538	9.77385e-188	1.59105e-186	lmo0629	hypothetical protein && PF00857:Isochorismatase family
lmo2267	-1.99534	2.59072e-187	4.19443e-186	lmo2267	ATP-dependent deoxyribonuclease subunit A && PF00580:UvrD/REP helicase N-terminal domain|PF12705:PD-(D/E)XK nuclease superfamily|PF13361:UvrD-like helicase C-terminal domain
lmo0242	-2.80883	4.08832e-186	6.5833e-185	lmo0242	hypothetical protein && PF05991:YacP-like NYN domain
lmo0918	-3.93282	2.00602e-185	3.21287e-184	lmo0918	transcription antiterminator BglG && PF08279:HTH domain|PF00359:Phosphoenolpyruvate-dependent sugar phosphotransferase system, EIIA 2|PF05043:Mga helix-turn-helix domain|PF00874:PRD domain
lmo1685	2.85495	2.25651e-185	3.59472e-184	gsaB	glutamate-1-semialdehyde aminotransferase && PF00202:Aminotransferase class-III
lmo0553	-2.18891	2.40974e-185	3.81842e-184	lmo0553	hypothetical protein && PF00571:CBS domain
lmo1398	-2.27504	1.12023e-181	1.7657e-180	recA	recombinase A && PF00154:recA bacterial DNA recombination protein
lmo0735	-9.15488	1.16477e-181	1.82624e-180	lmo0735	ribulose-5-phosphate 3-epimerase && PF00834:Ribulose-phosphate 3 epimerase family
lmo2785	-2.01492	5.7933e-181	9.03573e-180	kat	catalase && PF06628:Catalase-related immune-responsive|PF00199:Catalase
lmo0292	-2.1168	1.40309e-180	2.17698e-179	lmo0292	heat-shock protein htrA serine protease && PF13180:PDZ domain|PF13365:Trypsin-like peptidase domain
lmo2644a	-9.87833	1.50287e-180	2.31972e-179	lmo2644a	hypothetical protein && PF13580:SIS domain
lmo2720	2.8843	7.73247e-180	1.18737e-178	lmo2720	acetate-CoA ligase && PF00501:AMP-binding enzyme|PF13193:AMP-binding enzyme C-terminal domain
lmo2371	2.63886	7.88626e-180	1.20478e-178	lmo2371	ABC transporter permease && PF02687:FtsX-like permease family|PF12704:MacB-like periplasmic core domain
lmo2670	-3.07298	1.59523e-179	2.42458e-178	lmo2670	hypothetical protein && PF04237:YjbR
lmo2625	2.46228	7.77497e-179	1.17572e-177	rplP	50S ribosomal protein L16 && PF00252:Ribosomal protein L16p/L10e
lmo0541	6.74425	2.64891e-178	3.9854e-177	lmo0541	ABC transporter substrate-binding protein && PF01497:Periplasmic binding protein
lmo0027	-7.7568	7.49326e-176	1.12173e-174	lmo0027	PTS beta-glucoside transporter subunit IIABC && PF02378:Phosphotransferase system, EIIC|PF00358:phosphoenolpyruvate-dependent sugar phosphotransferase system, EIIA 1|PF00367:phosphotransferase system, EIIB
lmo2661	-8.96217	2.66966e-175	3.97646e-174	lmo2661	ribulose-5-phosphate 3-epimerase && PF00834:Ribulose-phosphate 3 epimerase family
lmo2230	-2.08998	9.30627e-175	1.37927e-173	lmo2230	arsenate reductase && -
lmo0241	-2.77038	2.94568e-173	4.34415e-172	lmo0241	hypothetical protein && PF00588:SpoU rRNA Methylase family|PF08032:RNA 2'-O ribose methyltransferase substrate binding
lmo1096	2.16834	7.86714e-172	1.15449e-170	guaA	GMP synthase && PF02540:NAD synthase|PF00958:GMP synthase C terminal domain|PF00117:Glutamine amidotransferase class-I
lmo0953	-4.10867	8.59584e-172	1.25524e-170	lmo0953	hypothetical protein && -
lmo1785	1.81223	2.42902e-171	3.52978e-170	infC	translation initiation factor IF-3 && PF05198:Translation initiation factor IF-3, N-terminal domain|PF00707:Translation initiation factor IF-3, C-terminal domain
lmo1797	2.19358	6.28116e-171	9.08329e-170	rpsP	30S ribosomal protein S16 && PF00886:Ribosomal protein S16
lmo2201	2.0191	1.29628e-170	1.86551e-169	lmo2201	3-oxoacyl-ACP synthase && PF00109:Beta-ketoacyl synthase, N-terminal domain|PF02801:Beta-ketoacyl synthase, C-terminal domain
lmo0847	5.34675	4.63222e-170	6.63432e-169	lmo0847	glutamine ABC transporter && PF00528:Binding-protein-dependent transport system inner membrane component|PF00497:Bacterial extracellular solute-binding proteins, family 3
lmo1993	-2.20633	2.66936e-169	3.80479e-168	pdp	pyrimidine-nucleoside phosphorylase && PF07831:Pyrimidine nucleoside phosphorylase C-terminal domain|PF02885:Glycosyl transferase family, helical bundle domain|PF00591:Glycosyl transferase family, a/b domain
lmo0445	-2.74087	6.94641e-169	9.85398e-168	lmo0445	transcripitonal regulator && PF05043:Mga helix-turn-helix domain
lmo1075	2.64482	1.9964e-168	2.81862e-167	lmo1075	teichoic acid ABC transporter ATP-binding protein && PF00005:ABC transporter
lmo1547	2.23488	1.1424e-166	1.60529e-165	mreC	rod shape-determining protein MreC && PF04085:rod shape-determining protein MreC
lmo1883	-4.00462	1.37864e-165	1.92816e-164	lmo1883	chitinase && PF00704:Glycosyl hydrolases family 18
lmo0367	6.76613	1.99887e-162	2.78254e-161	lmo0367	hypothetical protein && PF04261:Dyp-type peroxidase family
lmo2132	-4.14558	1.8194e-161	2.52093e-160	lmo2132	hypothetical protein && PF13545:Crp-like helix-turn-helix domain
lmo2173	-2.41924	1.05483e-160	1.45479e-159	lmo2173	sigma-54-dependent transcriptional regulator && PF00158:Sigma-54 interaction domain|PF02954:Bacterial regulatory protein, Fis family
lmo1097a	-3.4586	1.92224e-160	2.63887e-159	lmo1097a	hypothetical protein && PF11372:Domain of unknown function (DUF3173)
lmo0239	-2.35167	2.39059e-160	3.26678e-159	cysS	cysteinyl-tRNA synthetase && PF09190:DALR domain|PF01406:tRNA synthetases class I (C) catalytic domain
lmo0248	2.60767	4.88506e-160	6.64503e-159	rplK	50S ribosomal protein L11 && PF00298:Ribosomal protein L11, RNA binding domain|PF03946:Ribosomal protein L11, N-terminal domain
lmo0243	-2.62656	9.78966e-158	1.32561e-156	sigH	RNA polymerase factor sigma-70 && PF04542:Sigma-70 region 2
lmo1047	-4.42792	2.70007e-157	3.63959e-156	moaA	molybdenum cofactor biosynthesis protein A && PF04055:Radical SAM superfamily|PF06463:Molybdenum Cofactor Synthesis C|PF13353:4Fe-4S single cluster domain
lmo0848	4.15313	6.11905e-157	8.2111e-156	lmo0848	amino acid ABC transporter ATP-binding protein && PF00005:ABC transporter|PF07673:Protein of unknown function (DUF1602)
lmo1422	2.28468	2.28574e-156	3.05346e-155	lmo1422	glycine/betaine ABC transporter permease && PF00528:Binding-protein-dependent transport system inner membrane component|PF04069:Substrate binding domain of ABC-type glycine betaine transport system
lmo2648	-9.50719	3.42654e-155	4.55699e-154	lmo2648	phosphotriesterase && PF02126:Phosphotriesterase family
lmo2651	-7.28801	2.05808e-154	2.72489e-153	lmo2651	PTS mannitol transporter subunit IIA && PF00359:Phosphoenolpyruvate-dependent sugar phosphotransferase system, EIIA 2
lmo0355	-2.31413	3.81055e-153	5.02285e-152	lmo0355	fumarate reductase subunit A && PF00890:FAD binding domain
lmo2662	-9.19028	1.4846e-152	1.94829e-151	lmo2662	ribose 5-phosphate epimerase && PF02502:Ribose/Galactose Isomerase
lmo2624	2.55694	1.60452e-152	2.09643e-151	rpmC	50S ribosomal protein L29 && PF00831:Ribosomal L29 protein
lmo2779	2.56144	2.50953e-152	3.26458e-151	lmo2779	GTP-binding protein EngD && PF06071:Protein of unknown function (DUF933)|PF01926:50S ribosome-binding GTPase
lmo0227	2.01155	1.30081e-151	1.68483e-150	lmo0227	hypothetical protein && PF01207:Dihydrouridine synthase (Dus)
lmo2646	-9.73357	3.5371e-151	4.56148e-150	lmo2646	hypothetical protein && PF07071:Protein of unknown function (DUF1341)
lmo2623	2.62831	1.88578e-150	2.42143e-149	rpsQ	30S ribosomal protein S17 && PF00366:Ribosomal protein S17
lmo0408	-2.30604	3.69634e-150	4.72592e-149	lmo0408	hypothetical protein && PF07009:NusG domain II
lmo2617	2.65492	5.04452e-146	6.42207e-145	rplF	50S ribosomal protein L6 && PF00347:Ribosomal protein L6
lmo2622	2.59714	1.82467e-145	2.31307e-144	rplN	50S ribosomal protein L14 && PF00238:Ribosomal protein L14p/L23e
lmo0484	5.80862	2.92014e-143	3.68606e-142	lmo0484	heme-degrading monooxygenase IsdG && PF03992:Antibiotic biosynthesis monooxygenase
lmo1042	-3.09691	1.62862e-142	2.04712e-141	lmo1042	molybdopterin biosynthesis protein MoeA && PF00994:Probable molybdopterin binding domain|PF03454:MoeA C-terminal region (domain IV)|PF03453:MoeA N-terminal region (domain I and II)
lmo2184	7.55897	5.80042e-142	7.26028e-141	lmo2184	ferrichrome ABC transporter substrate-binding protein && PF01497:Periplasmic binding protein
lmo2186	9.04899	6.35428e-141	7.92025e-140	lmo2186	hypothetical protein && PF05031:Iron Transport-associated domain
lmo0343	-5.44558	6.47209e-141	8.03349e-140	lmo0343	translaldolase && PF00923:Transaldolase
lmo1577	-2.33383	1.07072e-139	1.32351e-138	lmo1577	metal-dependent hydrolase && PF13483:Beta-lactamase superfamily domain
lmo0796	-1.71732	2.90276e-139	3.57327e-138	lmo0796	hypothetical protein && PF04264:YceI-like domain
lmo2429	3.13303	6.92829e-139	8.49357e-138	lmo2429	ferrichrome ABC transporter ATP-binding protein && PF00005:ABC transporter|PF07673:Protein of unknown function (DUF1602)
lmo2266	-2.1032	3.00558e-138	3.66952e-137	lmo2266	hypothetical protein && PF01557:Fumarylacetoacetate (FAA) hydrolase family
lmo2585	-10.1743	3.70395e-137	4.5037e-136	lmo2585	hypothetical protein && PF07849:Protein of unknown function (DUF1641)
lmo1751	2.36455	3.7271e-137	4.51343e-136	lmo1751	hypothetical protein && PF01938:TRAM domain|PF05958:tRNA (Uracil-5-)-methyltransferase
lmo1784	1.81417	6.57182e-137	7.9261e-136	rpmI	50S ribosomal protein L35 && PF01632:Ribosomal protein L35
lmo2274	-3.07117	3.62935e-136	4.35961e-135	lmo2274	protein gp29 && -
lmo0429	-3.00256	5.82887e-136	6.97357e-135	lmo0429	sugar hydrolase && PF01074:Glycosyl hydrolases family 38 N-terminal domain|PF07748:Glycosyl hydrolases family 38 C-terminal domain
lmo2072	2.14834	6.16307e-136	7.34391e-135	lmo2072	redox-sensing transcriptional repressor Rex && PF06971:Putative DNA-binding protein N-terminus|PF02629:CoA binding domain
lmo0736	-9.48322	1.25765e-135	1.49264e-134	lmo0736	ribose-5-phosphate isomerase B && PF02502:Ribose/Galactose Isomerase
lmo2618	2.645	2.25277e-135	2.66309e-134	rpsH	30S ribosomal protein S8 && PF00410:Ribosomal protein S8
lmo1079	2.05805	1.09955e-134	1.29469e-133	lmo1079	hypothetical protein && PF09586:Bacterial membrane protein YfhO
lmo1433	-2.16179	4.86348e-133	5.70406e-132	lmo1433	glutathione reductase && PF02852:Pyridine nucleotide-disulphide oxidoreductase, dimerisation domain|PF07992:Pyridine nucleotide-disulphide oxidoreductase
lmo1975	-2.38593	7.52826e-133	8.79478e-132	lmo1975	DNA polymerase IV && PF11798:IMS family HHH motif|PF11799:impB/mucB/samB family C-terminal domain|PF00817:impB/mucB/samB family
lmo2016	-2.56905	1.12496e-132	1.30909e-131	cspB	cold-shock protein && PF00313:'Cold-shock' DNA-binding domain
lmo1074	3.00674	4.89777e-132	5.67722e-131	lmo1074	teichoic acid translocation permease TagG && PF01061:ABC-2 type transporter
lmo2275	-3.11199	6.99008e-132	8.0711e-131	lmo2275	protein gp28 && -
lmo2066	-5.93107	9.76676e-132	1.12337e-130	lmo2066	hypothetical protein && -
lmo1658	1.66695	1.63734e-131	1.87602e-130	rpsB	30S ribosomal protein S2 && PF00318:Ribosomal protein S2
lmo1816	2.49266	1.03099e-130	1.17675e-129	rpmB	50S ribosomal protein L28 && PF00830:Ribosomal L28 family
lmo2615	2.55686	2.26363e-130	2.5738e-129	rpsE	30S ribosomal protein S5 && PF03719:Ribosomal protein S5, C-terminal domain|PF00333:Ribosomal protein S5, N-terminal domain
lmo0610	-2.51414	4.92642e-130	5.58015e-129	lmo0610	internalin && -
lmo1286	1.94932	1.59073e-129	1.795e-128	parE	DNA topoisomerase IV subunit B && PF00204:DNA gyrase B|PF00986:DNA gyrase B subunit, carboxyl terminus|PF01751:Toprim domain|PF02518:Histidine kinase-, DNA gyrase B-, and HSP90-like ATPase
lmo2548	1.66481	5.13351e-129	5.77084e-128	rpmE2	50S ribosomal protein L31 && PF01197:Ribosomal protein L31
lmo0055	2.56568	1.57839e-128	1.76768e-127	purA	adenylosuccinate synthetase && PF00709:Adenylosuccinate synthetase
lmo1791	-2.09286	4.46846e-128	4.9856e-127	lmo1791	hypothetical protein && -
lmo0611	3.03106	7.76296e-128	8.62905e-127	acpD	azoreductase && PF02525:Flavodoxin-like fold
lmo2620	2.65092	8.36911e-128	9.26824e-127	rplE	50S ribosomal protein L5 && PF00281:Ribosomal protein L5|PF00673:ribosomal L5P family C-terminus
lmo0539	-1.68164	9.00349e-128	9.93385e-127	lmo0539	tagatose 1%2C6-diphosphate aldolase && PF01791:DeoC/LacD family aldolase
lmo1542	1.68087	1.35777e-127	1.49255e-126	rplU	50S ribosomal protein L21 && PF00829:Ribosomal prokaryotic L21 protein
lmo0501	-5.0873	4.20826e-127	4.60897e-126	lmo0501	transcriptional antiterminator BglG && PF00874:PRD domain|PF00359:Phosphoenolpyruvate-dependent sugar phosphotransferase system, EIIA 2
lmo2488	-1.71391	2.26321e-126	2.46964e-125	uvrA	excinuclease ABC subunit A && -
lmo2276	-2.80479	5.81378e-126	6.32089e-125	lmo2276	hypothetical protein && -
lmo0819	-2.63466	1.08971e-125	1.18046e-124	lmo0819	hypothetical protein && -
lmo0813	-3.00558	2.44114e-125	2.63484e-124	lmo0813	fructokinase && PF00480:ROK family
lmo0214	1.88269	2.50468e-125	2.69366e-124	mfd	transcription-repair coupling factor && PF03461:TRCF domain|PF00270:DEAD/DEAH box helicase|PF02559:CarD-like/TRCF domain|PF00271:Helicase conserved C-terminal domain
lmo2550	3.21701	4.06313e-125	4.35398e-124	lmo2550	glycosyl transferase && PF00535:Glycosyl transferase family 2
lmo0274	-3.54563	5.78545e-125	6.17737e-124	lmo0274	hypothetical protein && -
lmo0653	-1.59702	1.16077e-124	1.23498e-123	lmo0653	hypothetical protein && PF06161:Protein of unknown function (DUF975)
lmo1690	-1.94261	4.56573e-124	4.84032e-123	lmo1690	hypothetical protein && PF04307:LexA-binding, inner membrane-associated putative hydrolase
lmo0625	-2.3206	5.21673e-124	5.51087e-123	lmo0625	hypothetical protein && PF00657:GDSL-like Lipase/Acylhydrolase
lmo2390	1.69684	5.59017e-124	5.88449e-123	lmo2390	hypothetical thioredoxine reductase && PF07992:Pyridine nucleotide-disulphide oxidoreductase
lmo2824	-1.95133	9.58254e-124	1.00515e-122	lmo2824	D-3-phosphoglycerate dehydrogenase && PF02826:D-isomer specific 2-hydroxyacid dehydrogenase, NAD binding domain|PF00389:D-isomer specific 2-hydroxyacid dehydrogenase, catalytic domain
lmo1732	-6.01739	1.97665e-123	2.06612e-122	lmo1732	sugar ABC transporter permease && PF00528:Binding-protein-dependent transport system inner membrane component
lmo1421	2.62928	3.30261e-123	3.44003e-122	lmo1421	glycine/betaine ABC transporter ATP-binding protein && PF07673:Protein of unknown function (DUF1602)|PF00005:ABC transporter
lmo0823	2.14436	1.00499e-121	1.04316e-120	lmo0823	oxidoreductase && PF00248:Aldo/keto reductase family
lmo2851	-5.43593	1.25434e-121	1.29746e-120	lmo2851	AraC family transcriptional regulator && PF12833:Helix-turn-helix domain|PF02311:AraC-like ligand binding domain
lmo2430	3.07957	5.84861e-121	6.02873e-120	lmo2430	ferrichrome ABC transporter permease && PF01032:FecCD transport family
lmo0177	1.7064	1.30599e-119	1.34156e-118	metS	methionyl-tRNA synthetase && PF09334:tRNA synthetases class I (M)|PF08264:Anticodon-binding domain of tRNA|PF01588:Putative tRNA binding domain
lmo2561	1.81707	7.18323e-119	7.35356e-118	argS	arginyl-tRNA synthetase && PF05746:DALR anticodon binding domain|PF03485:Arginyl tRNA synthetase N terminal domain|PF00750:tRNA synthetases class I (R)
lmo2219	1.81045	8.54778e-119	8.72049e-118	lmo2219	foldase && PF13616:PPIC-type PPIASE domain
lmo1473	-1.73481	1.15079e-118	1.17003e-117	dnaK	molecular chaperone DnaK && PF00012:Hsp70 protein|PF10712:NAD-specific glutamate dehydrogenase
lmo1322	1.95701	2.52971e-118	2.56327e-117	nusA	transcription elongation factor NusA && PF13184:NusA-like KH domain|PF00575:S1 RNA binding domain|PF08529:NusA N-terminal domain
lmo0222	2.51406	4.8907e-118	4.93877e-117	hslO	heat shock protein 33 && PF01430:Hsp33 protein
lmo1628	-3.17583	5.99388e-117	6.03235e-116	trpB	tryptophan synthase subunit beta && PF00291:Pyridoxal-phosphate dependent enzyme
lmo2361	4.61361	1.09277e-116	1.09608e-115	lmo2361	hypothetical protein && PF02082:Transcriptional regulator
lmo2685	-4.2117	2.71924e-116	2.71833e-115	lmo2685	PTS cellbiose transporter subunit IIA && PF02255:PTS system, Lactose/Cellobiose specific IIA subunit
lmo2619	2.7626	8.46284e-116	8.4317e-115	rpsN	30S ribosomal protein S14 && PF00253:Ribosomal protein S14p/S29e
lmo0829	-1.62688	9.74881e-116	9.68057e-115	nifJ	pyruvate-flavodoxin oxidoreductase && PF12838:4Fe-4S dicluster domain|PF10371:Domain of unknown function|PF01855:Pyruvate flavodoxin/ferredoxin oxidoreductase, thiamine diP-bdg|PF01558:Pyruvate ferredoxin/flavodoxin oxidoreductase|PF02775:Thiamine pyrophosphate enzyme, C-terminal TPP binding domain
lmo0644	1.92904	1.45951e-115	1.44448e-114	lmo0644	hypothetical protein && PF00884:Sulfatase
lmo2437	-3.01056	1.5976e-115	1.57591e-114	lmo2437	hypothetical protein && PF12681:Glyoxalase-like domain
lmo2105	4.33886	3.66361e-115	3.60194e-114	lmo2105	ferrous iron transport protein B && PF02421:Ferrous iron transport protein B|PF07670:Nucleoside recognition|PF07664:Ferrous iron transport protein B C terminus
lmo1331	1.71581	8.98339e-114	8.80313e-113	pnpA	polynucleotide phosphorylase && PF03726:Polyribonucleotide nucleotidyltransferase, RNA binding domain|PF03725:3' exoribonuclease family, domain 2|PF00575:S1 RNA binding domain|PF00013:KH domain|PF01138:3' exoribonuclease family, domain 1
lmo2019	1.70697	8.09685e-113	7.90836e-112	ileS	isoleucyl-tRNA synthetase && PF06827:Zinc finger found in FPG and IleRS|PF08264:Anticodon-binding domain of tRNA|PF00133:tRNA synthetases class I (I, L, M and V)
lmo1303	-4.06351	1.17472e-112	1.14363e-111	lmo1303	cell division suppressor && -
lmo2222	-2.5334	1.72221e-112	1.67116e-111	lmo2222	hypothetical protein && PF12850:Calcineurin-like phosphoesterase superfamily domain
lmo2175	-6.69625	2.24397e-112	2.17039e-111	fabG	3-ketoacyl-ACP reductase && PF00106:short chain dehydrogenase
lmo1501	-1.73378	4.26122e-112	4.10815e-111	lmo1501	hypothetical protein && PF06949:Protein of unknown function (DUF1292)
lmo2672	-2.29596	5.14624e-112	4.94537e-111	lmo2672	AraC family transcriptional regulator && PF12833:Helix-turn-helix domain
lmo2671	-2.7621	5.27314e-112	5.05103e-111	lmo2671	hypothetical protein && PF12681:Glyoxalase-like domain
lmo2621	2.58923	1.06956e-111	1.02122e-110	rplX	50S ribosomal protein L24 && PF00467:KOW motif
lmo2504	2.00855	1.93529e-111	1.84193e-110	lmo2504	cell wall-binding protein && PF01551:Peptidase family M23
lmo1530	1.88308	2.62992e-111	2.49507e-110	tgt	queuine tRNA-ribosyltransferase && PF01702:Queuine tRNA-ribosyltransferase
lmo1937	1.94067	5.21159e-110	4.92867e-109	engA	GTP-binding protein EngA && PF14714:KH-domain-like of EngA bacterial GTPase enzymes, C-terminal|PF01926:50S ribosome-binding GTPase
lmo1602	-1.60813	6.67114e-110	6.28902e-109	lmo1602	hypothetical protein && PF06103:Bacterial protein of unknown function (DUF948)
lmo1392	2.28628	1.04415e-109	9.81236e-109	lmo1392	peptidase && PF05193:Peptidase M16 inactive domain
lmo2271	-3.78228	1.06126e-109	9.94183e-109	lmo2271	hypothetical protein && -
lmo0240	-2.51544	1.1464e-109	1.07057e-108	lmo0240	hypothetical protein && PF00636:Ribonuclease III domain
lmo2614	2.4311	1.19948e-109	1.11664e-108	rpmD	50S ribosomal protein L30 && PF00327:Ribosomal protein L30p/L7e
lmo2554	2.84818	5.32955e-109	4.94602e-108	lmo2554	galactosyltransferase && PF00534:Glycosyl transferases group 1
lmo0362	5.68875	8.78448e-109	8.127e-108	lmo0362	hypothetical protein && PF02416:mttA/Hcf106 family
lmo0624	-2.35729	1.89951e-108	1.7519e-107	lmo0624	hypothetical protein && PF00583:Acetyltransferase (GNAT) family
lmo0048	-1.55672	2.37202e-108	2.18094e-107	lmo0048	sensor histidine kinase AgrB && PF04647:Accessory gene regulator B
lmo1064	2.33257	3.50733e-108	3.21488e-107	lmo1064	transporter && PF01544:CorA-like Mg2+ transporter protein
lmo0280	-3.23707	1.56608e-107	1.43109e-106	lmo0280	anaerobic ribonucleotide reductase activator protein && PF13353:4Fe-4S single cluster domain
lmo1731	-5.68735	2.36517e-107	2.15469e-106	lmo1731	sugar ABC transporter permease && PF00528:Binding-protein-dependent transport system inner membrane component
lmo0348	-7.22458	4.5888e-107	4.16769e-106	lmo0348	dihydroxyacetone kinase && PF02733:Dak1 domain
lmo0258	1.52036	5.49456e-107	4.97516e-106	rpoB	DNA-directed RNA polymerase subunit beta && PF00562:RNA polymerase Rpb2, domain 6|PF04561:RNA polymerase Rpb2, domain 2|PF10385:RNA polymerase beta subunit external 1 domain|PF04563:RNA polymerase beta subunit|PF04565:RNA polymerase Rpb2, domain 3|PF04560:RNA polymerase Rpb2, domain 7
lmo0663	2.33725	2.97241e-106	2.68328e-105	lmo0663	hypothetical protein && PF08282:haloacid dehalogenase-like hydrolase
lmo1807	1.96562	3.83114e-106	3.44802e-105	fabG	3-ketoacyl-ACP reductase && PF00106:short chain dehydrogenase
lmo1131	6.21826	2.12069e-105	1.90287e-104	lmo1131	ABC transporter ATP-binding protein && PF00664:ABC transporter transmembrane region|PF00005:ABC transporter
lmo1684	-1.65653	2.92153e-105	2.61358e-104	lmo1684	glycerate dehydrogenase && PF02826:D-isomer specific 2-hydroxyacid dehydrogenase, NAD binding domain|PF00389:D-isomer specific 2-hydroxyacid dehydrogenase, catalytic domain
lmo2537	2.40026	5.81491e-105	5.18641e-104	lmo2537	UDP-N-acetylglucosamine 2-epimerase && PF02350:UDP-N-acetylglucosamine 2-epimerase
lmo1683	-2.01024	1.56489e-104	1.39158e-103	lmo1683	Fur family transcriptional regulator && PF01475:Ferric uptake regulator family
lmo2551	4.51269	1.65723e-104	1.46931e-103	rho	transcription termination factor Rho && PF07497:Rho termination factor, RNA-binding domain|PF07498:Rho termination factor, N-terminal domain|PF00006:ATP synthase alpha/beta family, nucleotide-binding domain
lmo1541	1.71435	3.07131e-104	2.71497e-103	lmo1541	hypothetical protein && PF04327:Cysteine peptidase C108, N-terminal of ribosomal L27
lmo0344	-6.32586	2.19167e-103	1.93165e-102	lmo0344	short chain dehydrogenase && PF00106:short chain dehydrogenase
lmo1043	-3.76268	2.79731e-103	2.45817e-102	lmo1043	molybdopterin-guanine dinucleotide biosynthesis MobB && PF03205:Molybdopterin guanine dinucleotide synthesis protein B
lmos27	3.9589	2.39628e-102	2.09956e-101	lmos27	rli33 && -
lmo0347	-6.41088	2.93395e-102	2.56312e-101	lmo0347	dihydroxyacetone kinase && PF02734:DAK2 domain
lmo2469	2.04796	3.49626e-102	3.04542e-101	lmo2469	amino acid transporter && PF13520:Amino acid permease
lmo1325	1.58461	3.96511e-102	3.44375e-101	infB	translation initiation factor IF-2 && PF00009:Elongation factor Tu GTP binding domain|PF11987:Translation-initiation factor 2|PF04760:Translation initiation factor IF-2, N-terminal region
lmo2796	-3.34264	6.1824e-102	5.35389e-101	lmo2796	transcriptional regulator && PF00480:ROK family
lmo2799	-8.79801	6.75307e-102	5.83113e-101	lmo2799	PTS mannitol transporter subunit IIBC && PF02302:PTS system, Lactose/Cellobiose specific IIB subunit|PF02378:Phosphotransferase system, EIIC
lmo2103	1.60041	1.63356e-101	1.40647e-100	eutD	phosphotransacetylase && PF01515:Phosphate acetyl/butaryl transferase
lmo0818	-2.23555	2.19734e-101	1.88642e-100	lmo0818	cation-transporting ATPase && PF00702:haloacid dehalogenase-like hydrolase|PF00122:E1-E2 ATPase|PF00690:Cation transporter/ATPase, N-terminus|PF00689:Cation transporting ATPase, C-terminus
lmo1875	1.72958	5.52915e-101	4.73314e-100	lmo1875	ABC transporter ATP-binding protein && PF12848:ABC transporter|PF00005:ABC transporter|PF16326:ABC transporter C-terminal domain|PF07673:Protein of unknown function (DUF1602)
lmo0964	-1.53159	2.27904e-99	1.94534e-98	lmo0964	hypothetical protein && PF13743:Thioredoxin
lmo0521	-2.56995	1.0244e-98	8.71912e-98	lmo0521	6-phospho-beta-glucosidase && PF11975:Family 4 glycosyl hydrolase C-terminal domain|PF02056:Family 4 glycosyl hydrolase
lmo1888	-1.63797	1.2112e-98	1.02796e-97	lmo1888	hypothetical protein && PF05103:DivIVA protein
lmo1012	1.69314	3.03834e-98	2.57137e-97	lmo1012	N-acyl-L-amino acid amidohydrolase && PF07687:Peptidase dimerisation domain|PF01546:Peptidase family M20/M25/M40
lmo2195	1.67871	3.59292e-97	3.0321e-96	lmo2195	peptide ABC transporter permease && PF00528:Binding-protein-dependent transport system inner membrane component
lmo2505	1.7705	7.42111e-97	6.24505e-96	spl	peptidoglycan lytic protein P45 && PF00877:NlpC/P60 family
lmo1512	1.76181	9.90672e-97	8.31328e-96	mnmA	tRNA-specific 2-thiouridylase && PF03054:tRNA methyl transferase
lmo1428	1.8575	4.60466e-95	3.85317e-94	opuCA	glycine/betaine ABC transporter ATP-binding protein && PF00005:ABC transporter|PF00571:CBS domain
lmo0956	-1.65693	5.49363e-95	4.58418e-94	lmo0956	N-acetylglucosamine-6P-phosphate deacetylase && PF01979:Amidohydrolase family
lmo1357	1.42787	5.67292e-95	4.72057e-94	lmo1357	acetyl-CoA carboxylase biotin carboxylase subunit && PF00289:Carbamoyl-phosphate synthase L chain, N-terminal domain|PF02786:Carbamoyl-phosphate synthase L chain, ATP binding domain|PF02785:Biotin carboxylase C-terminal domain
lmo1809	2.2385	1.53342e-94	1.27244e-93	plsX	glycerol-3-phosphate acyltransferase PlsX && PF02504:Fatty acid synthesis protein
lmo0643	-8.76885	8.95381e-94	7.40928e-93	lmo0643	transaldolase && PF00923:Transaldolase
lmo2264	-1.62576	2.79912e-93	2.30986e-92	lmo2264	hypothetical protein && PF10035:Uncharacterized protein conserved in bacteria (DUF2179)|PF02588:Uncharacterised 5xTM membrane BCR, YitT family COG1284
lmo1495	1.85503	3.08982e-93	2.5427e-92	lmo1495	hypothetical protein && PF07423:Protein of unknown function (DUF1510)
lmo0916	-7.16985	5.4698e-93	4.48886e-92	lmo0916	PTS sugar transporter subunit IIA && PF02255:PTS system, Lactose/Cellobiose specific IIA subunit
lmo1476	2.48566	7.04166e-92	5.76294e-91	hemN	coproporphyrinogen III oxidase && PF04055:Radical SAM superfamily|PF06969:HemN C-terminal domain
lmo0267	-2.17427	1.08451e-91	8.85142e-91	lmo0267	hypothetical protein && PF00903:Glyoxalase/Bleomycin resistance protein/Dioxygenase superfamily
lmo1922	1.81545	1.43303e-91	1.1664e-90	lmo1922	hypothetical protein && PF12895:Anaphase-promoting complex, cyclosome, subunit 3
lmo1808	2.02172	4.28823e-91	3.48083e-90	fabD	ACP S-malonyltransferase && PF00698:Acyl transferase domain
lmo1787	1.46292	5.72895e-91	4.63765e-90	rplS	50S ribosomal protein L19 && PF01245:Ribosomal protein L19
lmo2387	-2.21694	6.34181e-91	5.11985e-90	lmo2387	hypothetical protein && PF00654:Voltage gated chloride channel
lmo0602	-1.92786	7.99608e-91	6.43793e-90	lmo0602	transcripitonal regulator && PF13673:Acetyltransferase (GNAT) domain
lmo0181	-3.54578	2.92229e-90	2.3465e-89	lmo0181	sugar ABC transporter substrate-binding protein && PF01547:Bacterial extracellular solute-binding protein
lmo0246	2.71807	3.9859e-90	3.19194e-89	nusG	transcription antitermination protein NusG && PF02357:Transcription termination factor nusG
lmo1216	5.44589	4.79806e-90	3.83201e-89	lmo1216	N-acetylmuramoyl-L-alanine amidase && PF01832:Mannosyl-glycoprotein endo-beta-N-acetylglucosaminidase|PF13457:SH3-like domain
lmo2268	-1.46851	1.09487e-89	8.72088e-89	addB	ATP-dependent deoxyribonuclease subunit B && PF12705:PD-(D/E)XK nuclease superfamily|PF13361:UvrD-like helicase C-terminal domain
lmo1704	-2.34716	1.37183e-89	1.08978e-88	lmo1704	hypothetical protein && PF02566:OsmC-like protein
lmo1132	6.36047	2.12607e-89	1.68446e-88	lmo1132	ABC transporter ATP-binding protein && PF00664:ABC transporter transmembrane region|PF00005:ABC transporter
lmo0788	-1.62667	2.82326e-89	2.2309e-88	lmo0788	hypothetical protein && PF06050:2-hydroxyglutaryl-CoA dehydratase, D-component|PF09989:CoA enzyme activase uncharacterised domain (DUF2229)|PF01869:BadF/BadG/BcrA/BcrD ATPase family
lmo0117	-3.97503	2.20959e-88	1.74137e-87	lmaB	antigen B && PF16807:Domain of unknown function (DUF5072)
lmo1729	-4.36985	6.11924e-88	4.80982e-87	lmo1729	beta-glucosidase && PF00933:Glycosyl hydrolase family 3 N terminal domain|PF14310:Fibronectin type III-like domain|PF01915:Glycosyl hydrolase family 3 C-terminal domain
lmo1804	1.60195	2.36096e-87	1.85087e-86	smc	chromosome condensation protein Smc && PF02463:RecF/RecN/SMC N terminal domain|PF06470:SMC proteins Flexible Hinge Domain
lmo2194	1.51727	2.64e-87	2.06419e-86	lmo2194	peptide ABC transporter permease && PF00528:Binding-protein-dependent transport system inner membrane component|PF12911:N-terminal TM domain of oligopeptide transport permease C
lmo0439	-2.34545	4.40464e-87	3.43493e-86	lmo0439	hypothetical protein && PF00668:Condensation domain
lmo1013	1.76386	8.23715e-87	6.40691e-86	lmo1013	hypothetical protein && PF00924:Mechanosensitive ion channel
lmo1340	-2.00178	3.71124e-86	2.87911e-85	lmo1340	hypothetical protein && -
lmo2709	-2.62704	5.93242e-86	4.5903e-85	lmo2709	hypothetical protein && -
lmo0134	-2.57082	8.77117e-86	6.76925e-85	lmo0134	hypothetical protein && PF14542:GCN5-related N-acetyl-transferase
lmo1879	-6.7341	9.64436e-86	7.42391e-85	cspD	cold-shock protein && PF00313:'Cold-shock' DNA-binding domain
lmo2265	-2.24148	1.47073e-85	1.1292e-84	lmo2265	hypothetical protein && PF07457:Protein of unknown function (DUF1516)
lmo0957	-1.5319	1.64598e-85	1.26051e-84	lmo0957	glucosamine-6-phosphate isomerase && PF01182:Glucosamine-6-phosphate isomerases/6-phosphogluconolactonase
lmo1297	3.63904	1.94428e-85	1.48513e-84	lmo1297	aluminum resistance protein && PF06838:Methionine gamma-lyase
lmo0856	2.26506	1.97039e-85	1.50122e-84	murF	UDP-N-acetylmuramoylalanyl-D-glutamyl-2%2C6-diamino pimelate-D-alanyl-D-alanyl ligase && PF01225:Mur ligase family, catalytic domain|PF08245:Mur ligase middle domain|PF02875:Mur ligase family, glutamate ligase domain
lmo0837	3.90299	4.77145e-85	3.62606e-84	lmo0837	hypothetical protein && PF00005:ABC transporter|PF00664:ABC transporter transmembrane region|PF07673:Protein of unknown function (DUF1602)
lmo2552	2.27275	6.60097e-85	5.00363e-84	murZ	UDP-N-acetylglucosamine 1-carboxyvinyltransferase && PF00275:EPSP synthase (3-phosphoshikimate 1-carboxyvinyltransferase)
lmo1603	2.05425	7.59746e-85	5.74437e-84	lmo1603	aminopeptidase && PF02073:Thermophilic metalloprotease (M29)
lmo1250	9.49377	1.21637e-84	9.1736e-84	lmo1250	antibiotic resistance protein && PF07690:Major Facilitator Superfamily
lmo0096	1.67163	1.27662e-84	9.60368e-84	lmo0096	PTS mannose transporter subunit IIAB && PF03610:PTS system fructose IIA component|PF03830:PTS system sorbose subfamily IIB component
lmo0232	-1.82995	2.23245e-84	1.67518e-83	clpC	endopeptidase Clp ATP-binding chain C && PF07724:AAA domain (Cdc48 subfamily)|PF02861:Clp amino terminal domain, pathogenicity island component|PF02151:UvrB/uvrC motif|PF10431:C-terminal, D2-small domain, of ClpB protein|PF00004:ATPase family associated with various cellular activities (AAA)
lmo0597	3.9316	2.52588e-84	1.8906e-83	lmo0597	Crp/Fnr family transcriptional regulator && PF13545:Crp-like helix-turn-helix domain|PF00027:Cyclic nucleotide-binding domain
lmo1677	2.04174	3.07051e-84	2.29249e-83	lmo1677	1%2C4-dihydroxy-2-naphthoate octaprenyltransferase && PF01040:UbiA prenyltransferase family
lmo2526	1.32728	5.29402e-84	3.94272e-83	murA	UDP-N-acetylglucosamine 1-carboxyvinyltransferase && PF00275:EPSP synthase (3-phosphoshikimate 1-carboxyvinyltransferase)
lmo1936	1.75494	9.20434e-84	6.83784e-83	gpsA	NAD(P)H-dependent glycerol-3-phosphate dehydrogenase && PF01210:NAD-dependent glycerol-3-phosphate dehydrogenase N-terminus|PF07479:NAD-dependent glycerol-3-phosphate dehydrogenase C-terminus
lmo2653	1.25846	1.36857e-83	1.01417e-82	tuf	elongation factor Tu && PF00009:Elongation factor Tu GTP binding domain|PF03143:Elongation factor Tu C-terminal domain|PF03144:Elongation factor Tu domain 2
lmo1557	2.11537	1.54824e-83	1.14447e-82	hemA	glutamyl-tRNA reductase && PF01488:Shikimate / quinate 5-dehydrogenase|PF00745:Glutamyl-tRNAGlu reductase, dimerisation domain|PF05201:Glutamyl-tRNAGlu reductase, N-terminal domain
lmo1059	-1.46949	3.93121e-83	2.89878e-82	lmo1059	hypothetical protein && PF13462:Thioredoxin
lmo0198	1.56141	6.19559e-83	4.5572e-82	glmU	bifunctional N-acetylglucosamine-1-phosphate uridyltransferase/glucosamine-1-phosphate acetyltransferase && PF12804:MobA-like NTP transferase domain|PF00132:Bacterial transferase hexapeptide (six repeats)
lmo0855	2.02452	7.4592e-83	5.47314e-82	ddl	D-alanyl-alanine synthetase A && PF01820:D-ala D-ala ligase N-terminus|PF07478:D-ala D-ala ligase C-terminus
lmo2341	-2.47512	8.984e-83	6.57576e-82	lmo2341	sugar kinase && PF00294:pfkB family carbohydrate kinase|PF13412:Winged helix-turn-helix DNA-binding
lmo2340	-2.19112	9.38256e-83	6.85065e-82	lmo2340	hypothetical protein && PF04227:Indigoidine synthase A like protein
lmo0486	4.78955	9.51748e-83	6.93217e-82	rpmF	50S ribosomal protein L32 && PF01783:Ribosomal L32p protein family
lmo0118	-4.2878	1.40231e-82	1.0189e-81	lmaA	antigen A && PF06199:Phage tail tube protein
lmo0352	-2.70726	1.65206e-82	1.19744e-81	lmo0352	DeoR family transcriptional regulator && PF08220:DeoR-like helix-turn-helix domain|PF00455:DeoR C terminal sensor domain
lmo1011	1.6018	1.79714e-82	1.29944e-81	lmo1011	tetrahydrodipicolinate succinylase && PF00132:Bacterial transferase hexapeptide (six repeats)|PF14602:Hexapeptide repeat of succinyl-transferase|PF08503:Tetrahydrodipicolinate succinyltransferase N-terminal
lmo1866	-2.64306	2.70171e-82	1.94877e-81	lmo1866	hypothetical protein && PF03618:Kinase/pyrophosphorylase
lmo1551	2.27446	6.06672e-82	4.3654e-81	folC	folyl-polyglutamate synthetase && PF02875:Mur ligase family, glutamate ligase domain|PF08245:Mur ligase middle domain
lmo2788	-1.8456	6.39103e-82	4.58768e-81	bvrA	transcription antiterminator && PF00874:PRD domain|PF03123:CAT RNA binding domain
lmo1957	5.85383	7.98589e-82	5.71874e-81	fhuG	ferrichrome ABC transporter permease && PF01032:FecCD transport family
lmo1513	2.16028	4.50674e-81	3.21956e-80	lmo1513	iron-sulfur cofactor synthesis protein && PF00266:Aminotransferase class-V
lmo0407	-2.12518	4.96432e-81	3.53797e-80	lmo0407	hypothetical protein && PF06619:Protein of unknown function (DUF1149)
lmo2050	2.91582	6.83033e-81	4.85622e-80	lmo2050	excinuclease ABC subunit A && PF00005:ABC transporter
lmo1313	2.21889	8.18133e-81	5.8029e-80	pyrH	uridylate kinase && PF00696:Amino acid kinase family
lmo1502	-1.5292	9.43775e-81	6.67816e-80	lmo1502	Holliday junction resolvase && PF03652:Holliday junction resolvase
lmo1641	1.56162	1.22002e-80	8.61244e-80	citB	aconitate hydratase && PF00330:Aconitase family (aconitate hydratase)|PF00694:Aconitase C-terminal domain
lmo0220	1.30339	4.41065e-80	3.10622e-79	ftsH	cell division protein FtsH && PF00004:ATPase family associated with various cellular activities (AAA)|PF01434:Peptidase family M41|PF06480:FtsH Extracellular
lmo1960	7.75775	8.56397e-80	6.017e-79	fhuC	ferrichrome ABC transporter ATP-binding protein && PF07673:Protein of unknown function (DUF1602)|PF00005:ABC transporter
lmo2553	2.51203	9.18637e-80	6.4391e-79	lmo2553	hypothetical protein && PF03706:Lysylphosphatidylglycerol synthase TM region
lmo0651	-1.67196	1.73243e-79	1.21148e-78	lmo0651	transcriptional regulator && PF00392:Bacterial regulatory proteins, gntR family|PF07729:FCD domain
lmo0219	1.76423	2.015e-79	1.40578e-78	lmo0219	hypothetical protein && PF11734:TilS substrate C-terminal domain|PF00156:Phosphoribosyl transferase domain|PF01171:PP-loop family
lmo0221	2.44187	2.63664e-79	1.83518e-78	lmo0221	pantothenate kinase && PF03309:Type III pantothenate kinase
lmo1727	-2.68113	3.88117e-79	2.69511e-78	lmo1727	LacI family transcriptional regulator && PF00356:Bacterial regulatory proteins, lacI family|PF13377:Periplasmic binding protein-like domain
lmo1631	-3.19146	5.43345e-79	3.76425e-78	trpD	anthranilate phosphoribosyltransferase && PF00591:Glycosyl transferase family, a/b domain|PF02885:Glycosyl transferase family, helical bundle domain
lmo1300	2.59716	5.87808e-79	4.06283e-78	lmo1300	arsenic transporter && PF02040:Arsenical pump membrane protein
lmo2591	2.69095	1.29895e-78	8.95737e-78	lmo2591	N-acetylmuramoyl-L-alanine amidase && PF01832:Mannosyl-glycoprotein endo-beta-N-acetylglucosaminidase|PF13457:SH3-like domain
lmo1881	1.86318	1.53218e-78	1.05413e-77	lmo1881	5'-3' exonuclease && PF01367:5'-3' exonuclease, C-terminal SAM fold|PF02739:5'-3' exonuclease, N-terminal resolvase-like domain
lmo1049	-2.2887	5.63869e-78	3.87043e-77	lmo1049	molybdopterin biosynthesis protein MoeB && PF00899:ThiF family
lmo2647	-10.3469	6.43701e-78	4.40824e-77	lmo2647	creatinine amidohydrolase && PF02633:Creatinine amidohydrolase
lmo1657	1.43371	6.93471e-78	4.73819e-77	tsf	elongation factor Ts && PF00889:Elongation factor TS
lmo1285	-1.89568	8.11352e-78	5.53093e-77	lmo1285	hypothetical protein && PF13380:CoA binding domain
lmo1709	1.45698	1.40621e-77	9.56418e-77	lmo1709	methionine aminopeptidase && PF00557:Metallopeptidase family M24
lmo2372	1.667	2.06186e-77	1.39915e-76	lmo2372	ABC transporter ATP-binding protein && PF00005:ABC transporter
lmo2801	-7.47214	5.4545e-77	3.69294e-76	lmo2801	N-acetylmannosamine-6-phosphate 2-epimerase && PF04131:Putative N-acetylmannosamine-6-phosphate epimerase
lmo2398	-1.49658	7.65003e-77	5.16767e-76	ltrC	hypothetical protein && PF04608:Phosphatidylglycerophosphatase A
lmo0926	-2.67657	1.0022e-76	6.75464e-76	lmo0926	TetR family transcriptional regulator && PF00440:Bacterial regulatory proteins, tetR family
lmo2182	7.42648	2.04331e-76	1.37404e-75	lmo2182	ferrichrome ABC transporter ATP-binding protein && PF00005:ABC transporter|PF07673:Protein of unknown function (DUF1602)
lmo2478	1.37152	3.53849e-76	2.37414e-75	trxB	thioredoxin reductase && PF07992:Pyridine nucleotide-disulphide oxidoreductase
lmo1315	2.96376	6.12271e-76	4.09878e-75	lmo1315	UDP pyrophosphate synthase && PF01255:Putative undecaprenyl diphosphate synthase
lmo1073	2.66277	1.0376e-75	6.93053e-75	lmo1073	metal ABC transporter substrate-binding protein && PF01497:Periplasmic binding protein
lmo1424	-1.31044	1.50549e-75	1.00332e-74	lmo1424	manganese transporter && PF01566:Natural resistance-associated macrophage protein
lmo1296	3.92165	1.58777e-75	1.0558e-74	lmo1296	hypothetical protein && PF13167:GTP-binding GTPase N-terminal|PF16360:GTP-binding GTPase Middle Region|PF01926:50S ribosome-binding GTPase
lmo1638	-2.08138	1.61522e-75	1.07166e-74	lmo1638	hypothetical protein && PF02016:LD-carboxypeptidase
lmo2183	7.8817	4.75202e-75	3.14583e-74	lmo2183	ferrichrome ABC transporter permease && PF01032:FecCD transport family
lmo0596	1.55467	6.20325e-75	4.09744e-74	lmo0596	hypothetical protein && PF03729:Short repeat of unknown function (DUF308)
lmo0880	-1.28942	8.29941e-75	5.4699e-74	lmo0880	wall associated protein precursor && PF05737:Collagen binding domain|PF01476:LysM domain
lmo1627	-2.8921	2.83947e-74	1.86728e-73	trpA	tryptophan synthase subunit alpha && PF00290:Tryptophan synthase alpha chain
lmo0469	4.04865	3.52728e-74	2.31448e-73	lmo0469	hypothetical protein && PF14253:Bacteriophage abortive infection AbiH
lmo0099	2.01871	4.58073e-74	2.99912e-73	lmo0099	hypothetical protein && PF06115:Domain of unknown function (DUF956)
lmo1321	2.19253	4.61808e-74	3.01694e-73	lmo1321	hypothetical protein && PF02576:Putative ribosome maturation factor RimP
lmo1044	-3.62279	5.78694e-74	3.77227e-73	lmo1044	molybdopterin converting factor subunit 2 && PF02391:MoaE protein
lmo2555	1.50967	6.91761e-74	4.49947e-73	lmo2555	N-acetylglucosaminyl-phosphatidylinositol biosynthesis protein && PF13579:Glycosyl transferase 4-like domain|PF00534:Glycosyl transferases group 1
lmo2518	1.73237	8.72812e-74	5.66472e-73	lmo2518	LytR family transcriptional regulator && PF03816:Cell envelope-related transcriptional attenuator domain
lmo1479	1.68896	8.9162e-74	5.77421e-73	lepA	GTP-binding protein LepA && PF00679:Elongation factor G C-terminus|PF00009:Elongation factor Tu GTP binding domain|PF03144:Elongation factor Tu domain 2|PF06421:GTP-binding protein LepA C-terminus
lmo0914	-6.94709	1.75746e-73	1.13568e-72	lmo0914	PTS sugar transporter subunit IIB && PF02302:PTS system, Lactose/Cellobiose specific IIB subunit
lmo1427	1.56051	1.97454e-73	1.2732e-72	opuCB	glycine/betaine ABC transporter permease && PF00528:Binding-protein-dependent transport system inner membrane component
lmo1606	-1.30779	8.28942e-73	5.33352e-72	lmo1606	DNA translocase && PF09397:Ftsk gamma domain|PF01580:FtsK/SpoIIIE family
lmo2679	-1.72891	9.16946e-73	5.88703e-72	lmo2679	histidine kinase && PF02702:Osmosensitive K+ channel His kinase sensor domain|PF13493:Domain of unknown function (DUF4118)|PF00582:Universal stress protein family|PF02518:Histidine kinase-, DNA gyrase B-, and HSP90-like ATPase|PF00512:His Kinase A (phospho-acceptor) domain
lmo0105	-3.07664	1.01149e-72	6.48008e-72	lmo0105	chitinase B && PF00041:Fibronectin type III domain|PF02839:Carbohydrate binding domain|PF00704:Glycosyl hydrolases family 18
lmo0259	1.16752	1.82591e-72	1.16725e-71	rpoC	DNA-directed RNA polymerase subunit beta' && PF00623:RNA polymerase Rpb1, domain 2|PF05000:RNA polymerase Rpb1, domain 4|PF04998:RNA polymerase Rpb1, domain 5|PF04983:RNA polymerase Rpb1, domain 3|PF04997:RNA polymerase Rpb1, domain 1
lmo2754	1.79736	1.9697e-72	1.25647e-71	lmo2754	D-alanyl-D-alanine carboxypeptidase && PF00768:D-alanyl-D-alanine carboxypeptidase|PF07943:Penicillin-binding protein 5, C-terminal domain
lmo0628	-3.64109	2.57055e-72	1.63625e-71	lmo0628	hypothetical protein && -
lmo1545	2.14985	2.61922e-72	1.66368e-71	minC	septum formation inhibitor MinC && PF03775:Septum formation inhibitor MinC, C-terminal domain
lmo1953	-1.66984	3.17353e-72	2.01147e-71	pnp	purine nucleoside phosphorylase && PF01048:Phosphorylase superfamily
lmo0925	-2.16569	1.03695e-71	6.55855e-71	lmo0925	hypothetical protein && PF12698:ABC-2 family transporter protein
lmo0656	2.81941	1.27759e-71	8.06341e-71	lmo0656	hypothetical protein && PF04238:Protein of unknown function (DUF420)
lmo1046	-3.91234	1.62073e-71	1.02075e-70	moaC	molybdenum cofactor biosynthesis protein MoaC && PF01967:MoaC family
lmo2190	-1.21018	3.55383e-71	2.23351e-70	mecA	adaptor protein && PF05389:Negative regulator of genetic competence (MecA)
lmos38	1.49879	5.93133e-71	3.71988e-70	lmos38	rli54 && -
lmo2458	1.33457	1.55525e-70	9.73337e-70	pgk	phosphoglycerate kinase && PF00162:Phosphoglycerate kinase
lmo1664	2.40741	3.2753e-70	2.04552e-69	metK	S-adenosylmethionine synthetase && PF00438:S-adenosylmethionine synthetase, N-terminal domain|PF02772:S-adenosylmethionine synthetase, central domain|PF02773:S-adenosylmethionine synthetase, C-terminal domain
lmo0199	1.46584	4.22521e-70	2.63324e-69	prs	ribose-phosphate pyrophosphokinase && PF13793:N-terminal domain of ribose phosphate pyrophosphokinase|PF14572:Phosphoribosyl synthetase-associated domain
lmo1597	-2.11896	4.54958e-70	2.82948e-69	lmo1597	hypothetical protein && -
lmo2811	2.78915	6.06973e-70	3.76703e-69	trmE	tRNA modification GTPase TrmE && PF10396:GTP-binding protein TrmE N-terminus|PF01926:50S ribosome-binding GTPase|PF12631:MnmE helical domain
lmo1210	4.1049	6.89538e-70	4.27055e-69	lmo1210	hypothetical protein && PF04657:Putative inner membrane exporter, YdcZ
lmo0366	7.5456	1.30657e-69	8.07528e-69	lmo0366	hypothetical protein && PF09375:Imelysin
lmo0178	-3.08758	2.1915e-69	1.35165e-68	lmo0178	xylose repressor && PF00480:ROK family
lmo0934	1.93285	2.78791e-69	1.71595e-68	lmo0934	hypothetical protein && PF08331:Domain of unknown function (DUF1730)|PF13646:HEAT repeats|PF13484:4Fe-4S double cluster binding domain
lmo2250	3.10503	5.69546e-69	3.49831e-68	arpJ	amino acid ABC transporter permease && PF00528:Binding-protein-dependent transport system inner membrane component|PF00497:Bacterial extracellular solute-binding proteins, family 3
lmo1688	2.16325	7.51056e-69	4.60369e-68	lmo1688	enoyl-ACP reductase && PF00106:short chain dehydrogenase
lmo1319	1.34958	1.17704e-68	7.2e-68	proS	prolyl-tRNA synthetase && PF03129:Anticodon binding domain|PF04073:Aminoacyl-tRNA editing domain|PF00587:tRNA synthetase class II core domain (G, H, P, S and T)
lmo1954	-1.46636	2.09218e-68	1.27717e-67	drm	phosphopentomutase && PF01676:Metalloenzyme superfamily
lmo1077	1.80747	3.44649e-68	2.09961e-67	lmo1077	teichoic acid biosynthesis protein B && PF04464:CDP-Glycerol:Poly(glycerophosphate) glycerophosphotransferase
lmo0341	-2.45999	5.21241e-68	3.16893e-67	lmo0341	hypothetical protein && PF08951:Enterocin A Immunity
lmo2652	-1.3918	1.19286e-67	7.23731e-67	lmo2652	transcriptional antiterminator && PF00359:Phosphoenolpyruvate-dependent sugar phosphotransferase system, EIIA 2|PF05043:Mga helix-turn-helix domain|PF00874:PRD domain
lmo2810	1.72827	4.9304e-67	2.98529e-66	gidA	tRNA uridine 5-carboxymethylaminomethyl modification enzyme GidA && PF13932:GidA associated domain|PF01134:Glucose inhibited division protein A
lmo1376	1.28293	5.68695e-67	3.43639e-66	lmo1376	6-phosphogluconate dehydrogenase && PF00393:6-phosphogluconate dehydrogenase, C-terminal domain|PF03446:NAD binding domain of 6-phosphogluconate dehydrogenase
lmo2650	-9.56187	1.64731e-66	9.93387e-66	lmo2650	MFS transporter && PF02302:PTS system, Lactose/Cellobiose specific IIB subunit
lmo1811	1.55915	2.01532e-66	1.21286e-65	lmo1811	ATP-dependent DNA helicase RecG && PF00270:DEAD/DEAH box helicase|PF00271:Helicase conserved C-terminal domain
lmo1356	1.73131	2.74557e-66	1.649e-65	lmo1356	acetyl-CoA carboxylase subunit (biotin carboxyl carrier subunit) && PF00364:Biotin-requiring enzyme
lmo2431	2.31669	5.85931e-66	3.51205e-65	lmo2431	ferrichrome ABC transporter substrate-binding protein && PF01497:Periplasmic binding protein
lmo0795	3.18851	1.16545e-65	6.97165e-65	lmo0795	hypothetical protein && PF00892:EamA-like transporter family
lmo1544	1.74754	2.39652e-65	1.43071e-64	minD	septum formation inhibitor MinD && PF01656:CobQ/CobB/MinD/ParA nucleotide binding domain
lmo1792	-1.50734	2.64941e-65	1.57852e-64	trmD	tRNA (guanine-N(1)-)-methyltransferase && PF01746:tRNA (Guanine-1)-methyltransferase
lmo1052	1.24724	3.80584e-65	2.26299e-64	pdhA	pyruvate dehydrogenase subunit E1 alpha && PF00676:Dehydrogenase E1 component
lmo1605	-1.19577	5.44005e-65	3.22827e-64	murC	UDP-N-acetylmuramate--L-alanine ligase && PF01225:Mur ligase family, catalytic domain|PF08245:Mur ligase middle domain|PF02875:Mur ligase family, glutamate ligase domain
lmo0385	-6.75463	5.65643e-65	3.35e-64	lmo0385	IolC protein && PF00294:pfkB family carbohydrate kinase
lmo1752	2.59937	8.64001e-65	5.10686e-64	lmo1752	hypothetical protein && -
lmo2556	1.26017	9.22999e-65	5.44478e-64	fbaA	fructose-1%2C6-bisphosphate aldolase && PF01116:Fructose-bisphosphate aldolase class-II
lmo1726	-1.4405	1.7109e-64	1.00726e-63	lmo1726	hypothetical protein && PF01408:Oxidoreductase family, NAD-binding Rossmann fold
lmo0650	-1.34387	1.97558e-64	1.1608e-63	lmo0650	hypothetical protein && PF12698:ABC-2 family transporter protein|PF01061:ABC-2 type transporter
lmo1233	-1.34065	3.50152e-64	2.05335e-63	trxA	thioredoxin && PF00085:Thioredoxin
lmo1556	1.93697	9.87737e-64	5.78088e-63	hemC	porphobilinogen deaminase && PF01379:Porphobilinogen deaminase, dipyromethane cofactor binding domain|PF03900:Porphobilinogen deaminase, C-terminal domain
lmo1378	-1.45795	9.94559e-64	5.80939e-63	lisK	two-component sensor histidine kinase && PF00512:His Kinase A (phospho-acceptor) domain|PF00672:HAMP domain|PF02518:Histidine kinase-, DNA gyrase B-, and HSP90-like ATPase
lmo0196	1.4018	1.03688e-63	6.04474e-63	lmo0196	regulatory protein SpoVG && PF04026:SpoVG
lmo1048	-2.85071	1.76292e-63	1.02573e-62	lmo1048	molybdenum cofactor biosynthesis protein B && PF00994:Probable molybdopterin binding domain
lmo1065	2.30315	1.83646e-63	1.06643e-62	lmo1065	hypothetical protein && PF06335:Protein of unknown function (DUF1054)
lmo0415	-1.09427	4.03357e-63	2.33774e-62	lmo0415	endo-1%2C4-beta-xylanase && PF01522:Polysaccharide deacetylase
lmo0999	2.27242	4.10891e-63	2.37678e-62	lmo0999	hypothetical protein && PF04240:Protein of unknown function (DUF422)
lmo1150	-4.06914	4.92188e-63	2.84153e-62	lmo1150	transcriptional regulator PocR && PF10114:Sensory domain found in PocR|PF12833:Helix-turn-helix domain
lmo1703	-1.32324	5.67424e-63	3.26955e-62	lmo1703	RNA methyltransferase && PF01938:TRAM domain|PF05958:tRNA (Uracil-5-)-methyltransferase
lmo0346	-7.57104	6.15627e-63	3.54045e-62	lmo0346	triosephosphate isomerase && PF00121:Triosephosphate isomerase
lmo1713	1.78068	8.17058e-63	4.68982e-62	lmo1713	rod shape-determining protein MreB && PF06723:MreB/Mbl protein
lmo1630	-3.47455	1.01923e-62	5.83904e-62	trpC	indole-3-glycerol phosphate synthase && PF00218:Indole-3-glycerol phosphate synthase
lmo1995	-1.535	1.3277e-62	7.59161e-62	dra	deoxyribose-phosphate aldolase && PF01791:DeoC/LacD family aldolase
lmo1287	1.19814	1.42844e-62	8.15198e-62	parC	DNA topoisomerase IV subunit A && PF00521:DNA gyrase/topoisomerase IV, subunit A|PF03989:DNA gyrase C-terminal domain, beta-propeller
lmo0508	-3.82122	1.47571e-62	8.4056e-62	lmo0508	PTS galactitol transporter subunit IIC && PF03611:PTS system sugar-specific permease component
lmo0185	2.41406	2.01268e-62	1.14423e-61	lmo0185	hypothetical protein && PF01026:TatD related DNase
lmo1388	-1.09937	2.07409e-62	1.1769e-61	tcsA	CD4+ T cell-stimulating antigen%2C lipoprotein && PF02608:Basic membrane protein
lmo2607	1.45378	4.12924e-62	2.33859e-61	rpsK	30S ribosomal protein S11 && PF00411:Ribosomal protein S11
lmo1581	1.30071	4.46596e-62	2.52449e-61	ackA	acetate kinase && PF00871:Acetokinase family
lmo2404	1.90726	7.97106e-62	4.49731e-61	lmo2404	hypothetical protein && PF01925:Sulfite exporter TauE/SafE
lmo1810	2.60596	2.25233e-61	1.26837e-60	lmo1810	fatty acid biosynthesis transcriptional regulator && -
lmo2798	-5.25586	3.46591e-61	1.94811e-60	lmo2798	phosphatase && PF13419:Haloacid dehalogenase-like hydrolase
lmo2154	-1.32946	6.08744e-61	3.41515e-60	nrdF	ribonucleotide-diphosphate reductase subunit beta && PF00268:Ribonucleotide reductase, small chain
lmo1678	-2.61458	6.58625e-61	3.68805e-60	lmo1678	bifunctional homocysteine S-methyltransferase/5%2C10-methylenetetrahydrofolate reductase && PF02219:Methylenetetrahydrofolate reductase|PF02574:Homocysteine S-methyltransferase
lmo1468	-1.01574	7.26201e-61	4.05882e-60	lmo1468	hypothetical protein && PF09424:Yqey-like protein
lmo1945	-2.56281	1.2441e-60	6.94037e-60	lmo1945	hypothetical protein && PF12822:Protein of unknown function (DUF3816)
lmo1503	-1.24884	1.36599e-60	7.60613e-60	lmo1503	hypothetical protein && PF06135:Bacterial protein of unknown function (DUF965)
lmo2399	-1.68929	1.89761e-60	1.05466e-59	lmo2399	hypothetical protein && PF01595:Domain of unknown function DUF21|PF03471:Transporter associated domain
lmo0400	-6.44099	1.96362e-60	1.08931e-59	lmo0400	PTS fructose transporter subunit IIC && PF02378:Phosphotransferase system, EIIC
lmo2192	1.20014	2.11595e-60	1.17164e-59	lmo2192	peptide ABC transporter ATP-binding protein && PF00005:ABC transporter|PF08352:Oligopeptide/dipeptide transporter, C-terminal region
lmo1246	2.13251	2.19551e-60	1.21344e-59	lmo1246	ATP-dependent RNA helicase && PF00270:DEAD/DEAH box helicase|PF00271:Helicase conserved C-terminal domain|PF03880:DbpA RNA binding domain
lmo1783	1.444	1.00091e-59	5.52171e-59	rplT	50S ribosomal protein L20 && PF00453:Ribosomal protein L20
lmo2193	1.19635	2.13692e-59	1.17669e-58	lmo2193	peptide ABC transporter ATP-binding protein && PF08352:Oligopeptide/dipeptide transporter, C-terminal region|PF00005:ABC transporter
lmo2560	1.33136	2.14659e-59	1.17983e-58	lmo2560	DNA-directed RNA polymerase subunit delta && PF05066:HB1, ASXL, restriction endonuclease HTH domain
lmo1299	1.86691	2.58709e-59	1.41932e-58	glnA	glutamine synthetase && PF03951:Glutamine synthetase, beta-Grasp domain|PF00120:Glutamine synthetase, catalytic domain
lmo0297	-3.62268	2.87312e-59	1.57335e-58	lmo0297	transcriptional antiterminator BglG && PF00359:Phosphoenolpyruvate-dependent sugar phosphotransferase system, EIIA 2|PF00874:PRD domain|PF08279:HTH domain|PF05043:Mga helix-turn-helix domain
lmo0791	1.78725	3.28008e-59	1.79291e-58	lmo0791	hypothetical protein && PF17118:Domain of unknown function (DUF5105)
lmo2608	1.7332	5.60649e-59	3.05892e-58	rpsM	30S ribosomal protein S13 && PF00416:Ribosomal protein S13/S18
lmo1273	1.92793	7.8271e-59	4.26269e-58	rnhB	ribonuclease HII && PF01351:Ribonuclease HII
lmo1574	-1.2219	1.28263e-58	6.97254e-58	dnaE	DNA polymerase III subunit alpha && PF02811:PHP domain|PF07733:Bacterial DNA polymerase III alpha subunit|PF01336:OB-fold nucleic acid binding domain|PF14579:Helix-hairpin-helix motif
lmo1379	-1.43902	1.52666e-58	8.284e-58	lmo1379	sporulation protein SpoJ && PF02096:60Kd inner membrane protein
lmo2223	1.41402	2.22242e-58	1.20375e-57	lmo2223	hypothetical protein && PF06133:Control of competence regulator ComK, YlbF/YmcA
lmo2800	-8.94201	2.4708e-58	1.33585e-57	lmo2800	dehydrogenase && PF01408:Oxidoreductase family, NAD-binding Rossmann fold
lmo1369	2.75786	3.1528e-58	1.70149e-57	lmo1369	phosphotransbutyrylase && PF01515:Phosphate acetyl/butaryl transferase
lmo1295	-1.39139	3.59718e-58	1.93779e-57	lmo1295	host factor-1 protein && -
lmo0383	-6.44853	5.11834e-58	2.75226e-57	lmo0383	methylmalonate-semialdehyde dehydrogenase && PF00171:Aldehyde dehydrogenase family
lmo0223	-1.13229	5.8206e-58	3.12424e-57	cysK	cysteine synthase && PF00291:Pyridoxal-phosphate dependent enzyme
lmo1524	2.2942	8.4373e-58	4.52063e-57	apt	adenine phosphoribosyltransferase && PF00156:Phosphoribosyl transferase domain
lmo0970	1.25953	9.6145e-58	5.14212e-57	lmo0970	enoyl-ACP reductase && PF13561:Enoyl-(Acyl carrier protein) reductase
lmo0936	1.61715	1.50522e-57	8.03592e-57	lmo0936	nitroflavin reductase && PF00881:Nitroreductase family
lmo2263	1.85337	2.33545e-57	1.2446e-56	lmo2263	hypothetical protein && PF08282:haloacid dehalogenase-like hydrolase
lmo1555	2.07729	3.06917e-57	1.63269e-56	hemD	uroporphyrinogen-III synthase && PF02602:Uroporphyrinogen-III synthase HemD
lmo2343	-2.69156	3.08465e-57	1.638e-56	lmo2343	nitrilotriacetate monooxygenase && PF00296:Luciferase-like monooxygenase
lmo1629	-3.28497	3.23389e-57	1.71419e-56	trpF	N-(5'-phosphoribosyl)anthranilate isomerase && PF00697:N-(5'phosphoribosyl)anthranilate (PRA) isomerase
lmo1434	-1.04575	3.27251e-57	1.73158e-56	lmo1434	hypothetical protein && PF07521:RNA-metabolising metallo-beta-lactamase|PF00753:Metallo-beta-lactamase superfamily
lmo0958	-1.28933	6.45803e-57	3.41108e-56	lmo0958	GntR family transcirptional regulator && PF07702:UTRA domain|PF00392:Bacterial regulatory proteins, gntR family
lmo0190	1.95348	6.72452e-57	3.54555e-56	ipk	4-diphosphocytidyl-2-C-methyl-D-erythritol kinase && PF00288:GHMP kinases N terminal domain|PF08544:GHMP kinases C terminal
lmo1537	1.58773	1.04388e-56	5.4942e-56	obgE	GTPase ObgE && PF09269:Domain of unknown function (DUF1967)|PF01926:50S ribosome-binding GTPase|PF01018:GTP1/OBG
lmo0609	1.86322	1.21868e-56	6.40289e-56	lmo0609	phage shock protein E && PF00581:Rhodanese-like domain
lmo2489	-1.17954	1.23489e-56	6.47665e-56	uvrB	excinuclease ABC subunit B && PF02151:UvrB/uvrC motif|PF00271:Helicase conserved C-terminal domain|PF12344:Ultra-violet resistance protein B|PF04851:Type III restriction enzyme, res subunit
lmo1256	-3.55088	1.26214e-56	6.60793e-56	lmo1256	hypothetical protein && PF00293:NUDIX domain
lmo2428	2.78778	1.28863e-56	6.73479e-56	lmo2428	cell division protein FtsW && PF01098:Cell cycle protein
lmo2643	-1.58652	2.01224e-56	1.04982e-55	lmo2643	hypothetical protein && PF13170:Protein of unknown function (DUF4003)
lmo1689	2.61265	3.44571e-56	1.79454e-55	lmo1689	A/G-specific adenine glycosylase && PF00633:Helix-hairpin-helix motif|PF00730:HhH-GPD superfamily base excision DNA repair protein|PF14815:NUDIX domain
lmo2355	3.47937	3.45956e-56	1.79861e-55	lmo2355	multidrug resistance protein && PF07690:Major Facilitator Superfamily
lmo1843	2.31936	4.48339e-56	2.32683e-55	lmo1843	hypothetical protein && PF01479:S4 domain|PF00849:RNA pseudouridylate synthase
lmo0734	-2.15186	4.83215e-56	2.50347e-55	lmo0734	LacI family transcriptional regulator && PF00356:Bacterial regulatory proteins, lacI family|PF13377:Periplasmic binding protein-like domain
lmo2538	1.59853	3.60047e-55	1.86212e-54	upp	uracil phosphoribosyltransferase && PF14681:Uracil phosphoribosyltransferase
lmo0345	-6.03457	3.74897e-55	1.93556e-54	lmo0345	sugar-phosphate isomerase && PF02502:Ribose/Galactose Isomerase
lmo0668	1.912	4.50239e-55	2.32052e-54	lmo0668	ABC transporter permease && PF01061:ABC-2 type transporter
lmo0662	1.27239	6.37457e-55	3.27977e-54	thiD	phosphomethylpyrimidine kinase && PF08543:Phosphomethylpyrimidine kinase
lmo1272	1.62451	6.62525e-55	3.40287e-54	rbgA	ribosomal biogenesis GTPase && PF01926:50S ribosome-binding GTPase
lmo0300	-4.89458	8.31082e-55	4.26126e-54	lmo0300	phospho-beta-galactosidase && PF00232:Glycosyl hydrolase family 1
lmo1377	-1.66262	1.13826e-54	5.82626e-54	lisR	two-component response regulator && PF00072:Response regulator receiver domain|PF00486:Transcriptional regulatory protein, C terminal
lmo1269	1.74181	1.74453e-54	8.91416e-54	lmo1269	type I signal peptidase && PF00717:Peptidase S24-like
lmo2536a	1.74501	2.3963e-54	1.22236e-53	lmo2536a	hypothetical protein && -
lmo0488	-2.98613	2.60179e-54	1.32491e-53	lmo0488	LysR family transcriptional regulator && PF00126:Bacterial regulatory helix-turn-helix protein, lysR family|PF03466:LysR substrate binding domain
lmo1374	-1.06482	2.95927e-54	1.50438e-53	lmo1374	branched-chain alpha-keto acid dehydrogenase subunit E2 && PF00198:2-oxoacid dehydrogenases acyltransferase (catalytic domain)|PF00364:Biotin-requiring enzyme|PF02817:e3 binding domain
lmo0911	-1.56388	3.29907e-54	1.67427e-53	lmo0911	hypothetical protein && PF14526:Integron-associated effector binding protein
lmo0935	2.05502	5.16021e-54	2.61433e-53	lmo0935	rRNA methylase && PF00588:SpoU rRNA Methylase family
lmo2584	-7.36944	1.0701e-53	5.41229e-53	lmo2584	formate dehydrogenase accessory protein && PF02634:FdhD/NarQ family
lmo1440	1.70572	1.9688e-53	9.94077e-53	lmo1440	hypothetical protein && PF06691:Protein of unknown function (DUF1189)
lmo2583	-3.03421	2.1479e-53	1.08267e-52	lmo2583	DNA-binding response regulator && PF00486:Transcriptional regulatory protein, C terminal|PF00072:Response regulator receiver domain
lmo2376	1.55595	2.58808e-53	1.30234e-52	lmo2376	peptidyl-prolyl cis-trans isomerase && PF00160:Cyclophilin type peptidyl-prolyl cis-trans isomerase/CLD
lmo2797	-4.39887	3.36791e-53	1.69191e-52	lmo2797	PTS mannitol transporter subunit IIA && PF00359:Phosphoenolpyruvate-dependent sugar phosphotransferase system, EIIA 2
lmo1543	1.82025	4.60127e-53	2.30761e-52	lmo1543	ribonuclease G && PF10150:Ribonuclease E/G family|PF00575:S1 RNA binding domain
lmo2143	-3.81499	5.4008e-53	2.70403e-52	lmo2143	hypothetical protein && -
lmo2450	1.59683	7.2513e-53	3.62444e-52	lmo2450	carboxylesterase && PF12146:Serine aminopeptidase, S33
lmo1381	-1.90107	1.08413e-52	5.40975e-52	lmo1381	acylphosphatase && PF00708:Acylphosphatase
lmo2456	1.20994	1.09415e-52	5.45065e-52	pgm	phosphoglyceromutase && PF01676:Metalloenzyme superfamily|PF06415:BPG-independent PGAM N-terminus (iPGM_N)
lmo1705	2.35149	1.10711e-52	5.50596e-52	lmo1705	deoxyguanosine kinase/deoxyadenosine kinase && PF01712:Deoxynucleoside kinase
lmo0098	1.33392	2.35059e-52	1.16707e-51	lmo0098	PTS mannose transporter subunit IID && PF03613:PTS system mannose/fructose/sorbose family IID component
lmo1004	2.84126	3.39042e-52	1.68054e-51	lmo1004	hypothetical protein && PF02698:DUF218 domain
lmo1058	-1.49166	3.88209e-52	1.92106e-51	lmo1058	hypothetical protein && PF05256:Uncharacterised protein family (UPF0223)
lmo1080	1.13675	4.45338e-52	2.2001e-51	lmo1080	teichoic acid biosynthesis protein GgaB && PF00535:Glycosyl transferase family 2
lmo1351	1.71629	4.64881e-52	2.29285e-51	lmo1351	hypothetical protein && PF00581:Rhodanese-like domain
lmo1211	4.7987	6.45623e-52	3.17903e-51	lmo1211	hypothetical protein && PF04657:Putative inner membrane exporter, YdcZ
lmo1998	-4.0956	1.70706e-51	8.39164e-51	lmo1998	opine catabolism protein && PF01380:SIS domain
lmo2582	-1.86182	1.85525e-51	9.1051e-51	lmo2582	histidine kinase && PF00672:HAMP domain|PF02518:Histidine kinase-, DNA gyrase B-, and HSP90-like ATPase|PF00512:His Kinase A (phospho-acceptor) domain
lmo1942	-2.03936	2.29589e-51	1.12491e-50	recS	ATP-dependent DNA helicase && PF16124:RecQ zinc-binding|PF00271:Helicase conserved C-terminal domain|PF00270:DEAD/DEAH box helicase
lmo1057	-1.09714	3.0415e-51	1.48779e-50	lmo1057	L-lactate dehydrogenase && PF02866:lactate/malate dehydrogenase, alpha/beta C-terminal domain
lmo0428	-3.02568	3.08759e-51	1.50786e-50	lmo0428	PTS fructose transporter subunit IIC && PF02378:Phosphotransferase system, EIIC
lmo2795	-1.78111	7.14661e-51	3.48441e-50	lmo2795	RpiR family transcription regulator && PF01418:Helix-turn-helix domain, rpiR family|PF01380:SIS domain
lmo1536	1.87887	8.48802e-51	4.13167e-50	lmo1536	prephenate dehydratase && PF00800:Prephenate dehydratase|PF01842:ACT domain
lmo1967	-1.42249	1.17393e-50	5.70496e-50	lmo1967	toxic ion resistance protein && PF05816:Toxic anion resistance protein (TelA)
lmo1438	1.15055	2.49634e-50	1.21117e-49	lmo1438	penicillin-binding protein && PF00905:Penicillin binding protein transpeptidase domain|PF03717:Penicillin-binding Protein dimerisation domain
lmo2260	2.86927	4.1256e-50	1.9984e-49	lmo2260	hypothetical protein && PF13527:Acetyltransferase (GNAT) domain
lmo1531	1.35468	4.1727e-50	2.01793e-49	queA	S-adenosylmethionine:tRNA ribosyltransferase-isomerase && PF02547:Queuosine biosynthesis protein
lmo2152	-1.47253	4.40773e-50	2.12814e-49	lmo2152	thioredoxin && PF00085:Thioredoxin
lmo1314	1.48211	5.36951e-50	2.58831e-49	frr	ribosome recycling factor && PF01765:Ribosome recycling factor
lmo1368	-1.20013	6.00918e-50	2.89198e-49	recN	DNA repair protein && PF02463:RecF/RecN/SMC N terminal domain
lmo1474	-1.33576	6.45437e-50	3.10122e-49	grpE	heat shock protein GrpE && PF01025:GrpE
lmo2118	1.11791	7.7352e-50	3.71065e-49	glmM	phosphoglucosamine mutase && PF00408:Phosphoglucomutase/phosphomannomutase, C-terminal domain|PF02878:Phosphoglucomutase/phosphomannomutase, alpha/beta/alpha domain I|PF02880:Phosphoglucomutase/phosphomannomutase, alpha/beta/alpha domain III|PF02879:Phosphoglucomutase/phosphomannomutase, alpha/beta/alpha domain II
lmo2062	1.97399	1.23102e-49	5.89582e-49	lmo2062	copper transporter && PF05425:Copper resistance protein D|PF04234:CopC domain
lmo1520	1.13656	1.70283e-49	8.14243e-49	hisS	histidyl-tRNA synthetase && PF13393:Histidyl-tRNA synthetase|PF03129:Anticodon binding domain
lmo1418	3.0269	1.94264e-49	9.27423e-49	lmo1418	hypothetical protein && PF01663:Type I phosphodiesterase / nucleotide pyrophosphatase
lmo1963	-2.51945	2.07133e-49	9.87277e-49	lmo1963	hypothetical protein && PF12679:ABC-2 family transporter protein
lmo2609	1.9252	2.30301e-49	1.09595e-48	rpmJ	50S ribosomal protein L36 && PF00444:Ribosomal protein L36
lmo0527	2.87258	2.6936e-49	1.27978e-48	lmo0527	transmembrane protein && -
lmo2181	8.17253	4.12383e-49	1.95619e-48	lmo2181	hypothetical protein && PF04203:Sortase family
lmo1294	1.65037	4.58007e-49	2.16916e-48	miaA	tRNA delta(2)-isopentenylpyrophosphate transferase && PF01715:IPP transferase
lmo0920	2.61695	4.76833e-49	2.25474e-48	lmo0920	hypothetical protein && PF03773:Predicted permease
lmo0044	1.2912	5.02407e-49	2.3719e-48	rpsF	30S ribosomal protein S6 && PF01250:Ribosomal protein S6
lmo0869	-2.45214	6.57315e-49	3.09833e-48	lmo0869	hypothetical protein && PF04909:Amidohydrolase
lmo1092	1.37481	8.51567e-49	4.00761e-48	lmo1092	nicotinate phosphoribosyltransferase && PF04095:Nicotinate phosphoribosyltransferase (NAPRTase) family
lmo0720	-2.48528	1.11246e-48	5.22717e-48	lmo0720	hypothetical protein && PF06304:Protein of unknown function (DUF1048)
lmo1999	-4.5946	1.22068e-48	5.72662e-48	lmo1999	hypothetical protein && PF01380:SIS domain
lmo0384	-6.53103	1.79897e-48	8.4263e-48	lmo0384	IolB protein && PF04962:KduI/IolB family
lmo2249	1.33206	1.92671e-48	9.01046e-48	lmo2249	low-affinity inorganic phosphate transporter && PF01384:Phosphate transporter family
lmo0760	-1.79604	2.43285e-48	1.13597e-47	lmo0760	hypothetical protein && PF12695:Alpha/beta hydrolase family
lmo1326	1.61776	3.24105e-48	1.51097e-47	lmo1326	hypothetical protein && PF04456:Protein of unknown function (DUF503)
lmo1045	-4.35523	3.40802e-48	1.58633e-47	lmo1045	molybdopterin converting factor subunit 1 && PF02597:ThiS family
lmo2856	1.846	8.78933e-48	4.08478e-47	rpmH	50S ribosomal protein L34 && PF00468:Ribosomal protein L34
lmo1877	-1.43434	9.99167e-48	4.63632e-47	lmo1877	formyl-tetrahydrofolate synthetase && PF01268:Formate--tetrahydrofolate ligase
lmo1355	1.44172	1.05256e-47	4.87647e-47	efp	elongation factor P && PF09285:Elongation factor P, C-terminal|PF08207:Elongation factor P (EF-P) KOW-like domain|PF01132:Elongation factor P (EF-P) OB domain
lmo1790	-2.08091	1.08355e-47	5.01228e-47	lmo1790	hypothetical protein && PF00753:Metallo-beta-lactamase superfamily
lmo1361	1.33736	1.10697e-47	5.11265e-47	xseA	exodeoxyribonuclease VII large subunit && PF02601:Exonuclease VII, large subunit|PF13742:OB-fold nucleic acid binding domain
lmo1806	1.54306	1.26501e-47	5.83352e-47	acpP	acyl carrier protein && PF00550:Phosphopantetheine attachment site
lmo1323	1.85385	1.55034e-47	7.13827e-47	lmo1323	hypothetical protein && PF04296:Protein of unknown function (DUF448)
lmo2248	1.46322	1.72377e-47	7.92457e-47	lmo2248	hypothetical protein && PF01865:Protein of unknown function DUF47
lmo2058	1.75937	2.14184e-47	9.81684e-47	ctaA	heme O oxygenase && PF02628:Cytochrome oxidase assembly protein
lmo2001	-5.38607	2.14198e-47	9.81684e-47	lmo2001	PTS mannose transporter subunit IIC && PF03609:PTS system sorbose-specific iic component
lmo0667	2.15414	2.26933e-47	1.03845e-46	lmo0667	ABC transporter ATP-binding protein && PF00005:ABC transporter|PF07673:Protein of unknown function (DUF1602)
lmo0260	-1.99486	2.61719e-47	1.1958e-46	lmo0260	hypothetical protein && PF13419:Haloacid dehalogenase-like hydrolase
lmo0481	1.41831	6.55278e-47	2.98939e-46	lmo0481	hypothetical protein && PF06100:MCRA family
lmo2603	-1.33676	9.07211e-47	4.13239e-46	lmo2603	hypothetical protein && PF03069:Acetamidase/Formamidase family
lmo2254	2.6654	1.47699e-46	6.71749e-46	lmo2254	hypothetical protein && PF00860:Permease family
lmo2669	-1.98635	1.6093e-46	7.3081e-46	lmo2669	hypothetical protein && PF06541:Putative ABC-transporter type IV
lmo0981	1.59752	1.61395e-46	7.31803e-46	lmo0981	transporter && PF07690:Major Facilitator Superfamily
lmo1426	1.12549	2.1292e-46	9.63963e-46	opuCC	glycine/betaine ABC transporter substrate-binding protein && PF04069:Substrate binding domain of ABC-type glycine betaine transport system
lmo0097	1.41437	2.44155e-46	1.1037e-45	lmo0097	PTS mannose transporter subunit IIC && PF03609:PTS system sorbose-specific iic component
lmo1270	1.59411	3.18187e-46	1.43618e-45	lmo1270	type I signal peptidase && PF00717:Peptidase S24-like
lmo2506	1.12518	4.5098e-46	2.03248e-45	ftsX	cell division protein FtsX && PF02687:FtsX-like permease family
lmo1234	1.15851	7.25088e-46	3.26289e-45	uvrC	excinuclease ABC subunit C && PF08459:UvrC Helix-hairpin-helix N-terminal|PF12826:Helix-hairpin-helix motif|PF02151:UvrB/uvrC motif|PF01541:GIY-YIG catalytic domain
lmo0841	1.24585	8.19078e-46	3.68029e-45	lmo0841	calcium-transporting ATPase && PF00690:Cation transporter/ATPase, N-terminus|PF00702:haloacid dehalogenase-like hydrolase|PF00689:Cation transporting ATPase, C-terminus|PF00122:E1-E2 ATPase
lmo1592	1.54068	8.20556e-46	3.68138e-45	lmo1592	thiamine biosynthesis protein ThiI && PF02926:THUMP domain|PF02568:Thiamine biosynthesis protein (ThiI)
lmo2406	-1.43734	1.02528e-45	4.59294e-45	lmo2406	hypothetical protein && PF01904:Protein of unknown function DUF72
lmo0215	1.17871	2.03002e-45	9.08024e-45	lmo0215	hypothetical protein && PF14667:Polysaccharide biosynthesis C-terminal domain|PF01943:Polysaccharide biosynthesis protein
lmo2273	-2.43557	2.13419e-45	9.53185e-45	lmo2273	hypothetical protein && -
lmo2562	2.23602	3.01183e-45	1.34315e-44	lmo2562	hypothetical protein && PF09148:Domain of unknown function (DUF1934)
lmo0895	1.00526	3.97902e-45	1.77182e-44	sigB	RNA polymerase sigma factor SigB && PF04545:Sigma-70, region 4|PF04539:Sigma-70 region 3|PF04542:Sigma-70 region 2
lmo1380	-1.47721	6.64905e-45	2.95635e-44	lmo1380	hypothetical protein && -
lmo2370	-1.43776	1.02976e-44	4.57176e-44	lmo2370	aminotransferase && PF00155:Aminotransferase class I and II
lmo1217	1.16157	1.28357e-44	5.6901e-44	lmo1217	endo-1%2C4-beta-glucanase and to aminopeptidase && PF05343:M42 glutamyl aminopeptidase
lmo2140	-1.42634	1.66001e-44	7.34794e-44	lmo2140	ABC transporter permease && PF12698:ABC-2 family transporter protein
lmo2539	-1.1367	1.76491e-44	7.80067e-44	glyA	serine hydroxymethyltransferase && PF00464:Serine hydroxymethyltransferase
lmo1447	2.28571	4.24963e-44	1.87551e-43	zurA	metal (zinc) transport protein(ABC transporter%2C ATP-binding protein) && PF07673:Protein of unknown function (DUF1602)|PF00005:ABC transporter
lmo0950	1.87783	4.47411e-44	1.97165e-43	lmo0950	hypothetical protein && PF06028:Alpha/beta hydrolase of unknown function (DUF915)
lmo1271	1.92059	5.01898e-44	2.2085e-43	lmo1271	type I signal peptidase && PF00717:Peptidase S24-like
lmo1632	-3.56931	6.08639e-44	2.67424e-43	trpG	anthranilate synthase subunit beta && PF00117:Glutamine amidotransferase class-I
lmo2708	-3.63271	8.75924e-44	3.84297e-43	lmo2708	PTS cellbiose transporter subunit IIC && PF02378:Phosphotransferase system, EIIC
lmo1173	-2.91889	1.28515e-43	5.63011e-43	lmo1173	two-component sensor histidine kinase && PF07568:Histidine kinase|PF12282:Signal transduction histidine kinase|PF02518:Histidine kinase-, DNA gyrase B-, and HSP90-like ATPase
lmo0391	-1.9188	1.30215e-43	5.69618e-43	lmo0391	hypothetical protein && -
lmo1497	3.28087	1.41169e-43	6.16631e-43	udk	uridine kinase && PF00485:Phosphoribulokinase / Uridine kinase family
lmo0116	-3.84193	2.52536e-43	1.10147e-42	lmaC	hypothetical protein && -
lmo1328	2.41048	3.15593e-43	1.37449e-42	truB	tRNA pseudouridine synthase B && PF01509:TruB family pseudouridylate synthase (N terminal domain)|PF16198:tRNA pseudouridylate synthase B C-terminal domain
lmo2463	-1.21481	3.49704e-43	1.52083e-42	lmo2463	multidrug transporter && PF03176:MMPL family
lmo0921	2.46567	4.70714e-43	2.04411e-42	lmo0921	hypothetical protein && PF09323:Domain of unknown function (DUF1980)
lmo0323	-3.5122	5.9742e-43	2.59056e-42	lmo0323	hypothetical protein && PF03372:Endonuclease/Exonuclease/phosphatase family
lmo0944	-1.28646	8.82761e-43	3.8223e-42	lmo0944	hypothetical protein && -
lmo2377	2.16279	9.69988e-43	4.1939e-42	lmo2377	multidrug transporter && PF07690:Major Facilitator Superfamily
lmo1414	1.21223	1.10809e-42	4.78407e-42	lmo1414	acetyl-CoA:acetyltransferase && PF00108:Thiolase, N-terminal domain|PF02803:Thiolase, C-terminal domain
lmo1933	1.73791	2.53824e-42	1.09427e-41	folE	GTP cyclohydrolase I && PF01227:GTP cyclohydrolase I
lmo2167	1.81136	2.7828e-42	1.19797e-41	lmo2167	hypothetical protein && PF00753:Metallo-beta-lactamase superfamily
lmo2457	1.24532	4.95682e-42	2.13079e-41	tpiA	triosephosphate isomerase && PF00121:Triosephosphate isomerase
lmo1267	1.13682	5.91267e-42	2.53802e-41	tig	trigger factor && PF00254:FKBP-type peptidyl-prolyl cis-trans isomerase|PF05698:Bacterial trigger factor protein (TF) C-terminus|PF05697:Bacterial trigger factor protein (TF)
lmo1758	-1.04078	6.36414e-42	2.72788e-41	ligA	NAD-dependent DNA ligase LigA && PF12826:Helix-hairpin-helix motif|PF03119:NAD-dependent DNA ligase C4 zinc finger domain|PF00533:BRCA1 C Terminus (BRCT) domain|PF01653:NAD-dependent DNA ligase adenylation domain|PF03120:NAD-dependent DNA ligase OB-fold domain
lmo1964	-1.94078	8.04377e-42	3.43793e-41	lmo1964	ABC transporter ATP-binding protein && PF00005:ABC transporter
lmo1078	1.58367	9.49878e-42	4.05399e-41	lmo1078	UDP-glucose pyrophosphorylase && PF00483:Nucleotidyl transferase
lmo0277	3.02863	1.04829e-41	4.46759e-41	lmo0277	oxidoreductase && PF01408:Oxidoreductase family, NAD-binding Rossmann fold
lmo2104	5.60084	1.11712e-41	4.75415e-41	lmo2104	hypothetical protein && PF04023:FeoA domain
lmo0530	1.39053	1.15719e-41	4.91766e-41	lmo0530	hypothetical protein && PF03170:Bacterial cellulose synthase subunit
lmo1415	1.1568	1.57358e-41	6.67764e-41	lmo1415	hydroxy-3-methylglutaryl-CoA synthase && PF08540:Hydroxymethylglutaryl-coenzyme A synthase C terminal|PF01154:Hydroxymethylglutaryl-coenzyme A synthase N terminal
lmo0019	2.09177	1.74031e-41	7.37464e-41	lmo0019	hypothetical protein && PF13529:Peptidase_C39 like family|PF08239:Bacterial SH3 domain
lmo2256	-1.03368	2.33768e-41	9.89199e-41	lmo2256	hypothetical protein && PF01965:DJ-1/PfpI family
lmo0365	7.50679	2.95989e-41	1.25071e-40	lmo0365	hypothetical protein && PF03239:Iron permease FTR1 family
lmo0537	1.79906	3.05721e-41	1.29e-40	lmo0537	allantoate amidohydrolase && PF01546:Peptidase family M20/M25/M40|PF07687:Peptidase dimerisation domain
lmo1546	1.60832	3.76716e-41	1.58732e-40	mreD	cell-shape determining protein MreD && PF04093:rod shape-determining protein MreD
lmo2000	-4.62391	3.92272e-41	1.65054e-40	lmo2000	PTS mannose transporter subunit IID && PF03613:PTS system mannose/fructose/sorbose family IID component
lmo2353	1.44518	5.24385e-41	2.2033e-40	lmo2353	Na+/H+ antiporter && PF00999:Sodium/hydrogen exchanger family
lmo0502	-5.12833	5.42594e-41	2.2766e-40	lmo0502	sugar-phosphate isomerase && PF01380:SIS domain
lmo2057	1.30759	6.32008e-41	2.64803e-40	ctaB	protoheme IX farnesyltransferase && PF01040:UbiA prenyltransferase family
lmo0045	1.06237	7.21863e-41	3.02027e-40	ssb	single-strand binding protein && PF00436:Single-strand binding protein family
lmo0272	2.40619	9.04217e-41	3.77793e-40	lmo0272	hypothetical protein && PF08282:haloacid dehalogenase-like hydrolase
lmo1582	1.14583	9.40036e-41	3.92208e-40	lmo1582	hypothetical protein && PF02384:N-6 DNA Methylase
lmo2090	3.73631	9.87172e-41	4.11299e-40	argG	argininosuccinate synthase && PF00764:Arginosuccinate synthase
lmo1757	-1.07205	1.32174e-40	5.49927e-40	lmo1757	hypothetical protein && PF07537:CamS sex pheromone cAM373 precursor
lmo1859	-1.07563	1.70991e-40	7.10436e-40	lmo1859	methionine sulfoxide reductase B && PF01641:SelR domain
lmo2509	1.46618	1.75841e-40	7.2957e-40	prfB	peptide chain release factor 2 && PF00472:RF-1 domain|PF03462:PCRF domain
lmo0182	-2.12348	1.9904e-40	8.24672e-40	lmo0182	alpha-glucosidase && PF13802:Galactose mutarotase-like|PF01055:Glycosyl hydrolases family 31
lmo1317	1.80795	2.27906e-40	9.41655e-40	lmo1317	1-deoxy-D-xylulose 5-phosphate reductoisomerase && PF13288:DXP reductoisomerase C-terminal domain|PF08436:1-deoxy-D-xylulose 5-phosphate reductoisomerase C-terminal|PF02670:1-deoxy-D-xylulose 5-phosphate reductoisomerase
lmo1354	1.15556	2.97067e-40	1.22571e-39	lmo1354	aminopeptidase P && PF00557:Metallopeptidase family M24|PF01321:Creatinase/Prolidase N-terminal domain
lmo1496	1.80594	4.20101e-40	1.73096e-39	greA	transcription elongation factor GreA && PF03449:Transcription elongation factor, N-terminal|PF01272:Transcription elongation factor, GreA/GreB, C-term
lmo1633	-2.92353	4.26027e-40	1.75295e-39	trpE	anthranilate synthase subunit alpha && PF00425:chorismate binding enzyme|PF04715:Anthranilate synthase component I, N terminal region
lmo1401	1.15364	4.91034e-40	2.01764e-39	lmo1401	hypothetical protein && PF13277:YmdB-like protein
lmo0012	1.26344	5.39012e-40	2.21173e-39	lmo0012	mevalonate kinase && PF08544:GHMP kinases C terminal|PF00288:GHMP kinases N terminal domain
lmo0907	-1.08893	5.71759e-40	2.34288e-39	lmo0907	phosphoglycerate mutase && PF00300:Histidine phosphatase superfamily (branch 1)
lmo2232	1.13562	6.88242e-40	2.81631e-39	lmo2232	hypothetical protein && PF01595:Domain of unknown function DUF21|PF00571:CBS domain|PF03471:Transporter associated domain
lmo0129	-3.27568	7.2729e-40	2.97201e-39	lmo0129	N-acetylmuramoyl-L-alanine amidase && PF01520:N-acetylmuramoyl-L-alanine amidase
lmo2156	-1.86524	1.16565e-39	4.7568e-39	lmo2156	hypothetical protein && PF06486:Protein of unknown function (DUF1093)
lmo1930	1.18929	1.16984e-39	4.7674e-39	lmo1930	heptaprenyl diphosphate synthase subunit II && PF00348:Polyprenyl synthetase
lmo1189	-2.13638	2.17323e-39	8.82023e-39	lmo1189	transcriptional regulator && PF12833:Helix-turn-helix domain
lmo2141	-1.62546	2.68462e-39	1.08809e-38	lmo2141	hypothetical protein && PF00583:Acetyltransferase (GNAT) family
lmo2018	1.3817	4.19796e-39	1.69915e-38	dapF	diaminopimelate epimerase && PF01678:Diaminopimelate epimerase
lmo0298	-7.02074	4.9074e-39	1.9836e-38	lmo0298	PTS beta-glucoside transporter subunit IIC && PF02378:Phosphotransferase system, EIIC
lmo0998	2.52181	4.97286e-39	2.00734e-38	lmo0998	hypothetical protein && PF02517:CAAX protease self-immunity
lmo0230	-2.45217	5.30578e-39	2.13882e-38	lmo0230	hypothetical protein && PF02151:UvrB/uvrC motif
lmo0894	1.28896	7.95696e-39	3.19889e-38	rsbW	serine-protein kinase RsbW && PF13581:Histidine kinase-like ATPase domain
lmo1593	1.60282	8.4685e-39	3.39996e-38	lmo1593	iron-sulfur cofactor synthesis protein NifS && PF00266:Aminotransferase class-V
lmo0179	-3.29283	1.66545e-38	6.66851e-38	lmo0179	sugar ABC transporter permease && PF00528:Binding-protein-dependent transport system inner membrane component
lmo2733	-2.58914	1.77831e-38	7.11086e-38	lmo2733	PTS fructose transporter subunit IIABC && PF00359:Phosphoenolpyruvate-dependent sugar phosphotransferase system, EIIA 2|PF02378:Phosphotransferase system, EIIC|PF02302:PTS system, Lactose/Cellobiose specific IIB subunit
lmo1017	1.82882	1.90211e-38	7.59568e-38	lmo1017	PTS glucose transporter subunit IIA && PF00358:phosphoenolpyruvate-dependent sugar phosphotransferase system, EIIA 1
lmo0594	-2.3123	2.84828e-38	1.13588e-37	metX	homoserine O-acetyltransferase && PF00561:alpha/beta hydrolase fold
lmo0799	1.31237	3.68985e-38	1.46953e-37	lmo0799	hypothetical protein && PF13426:PAS domain
lmo1553	1.12428	4.48191e-38	1.78259e-37	hemL	glutamate-1-semialdehyde aminotransferase && PF00202:Aminotransferase class-III
lmo1874	1.14806	4.93763e-38	1.96123e-37	thyA	thymidylate synthase && PF00303:Thymidylate synthase
lmo1776	2.36386	9.99163e-38	3.96339e-37	lmo1776	hypothetical protein && PF10035:Uncharacterized protein conserved in bacteria (DUF2179)
lmo2239	-1.42097	1.16159e-37	4.60158e-37	lmo2239	hypothetical protein && PF12730:ABC-2 family transporter protein
lmo2433	-1.36539	1.24945e-37	4.94304e-37	lmo2433	acetylesterase && PF00756:Putative esterase
lmo0797	-1.87123	1.29441e-37	5.1141e-37	lmo0797	hypothetical protein && PF12802:MarR family
lmo1515	2.21837	1.3406e-37	5.2896e-37	lmo1515	hypothetical protein && PF02082:Transcriptional regulator
lmo0201	-2.81336	1.59793e-37	6.29661e-37	plcA	phosphatidylinositol-specific phospholipase c && PF00388:Phosphatidylinositol-specific phospholipase C, X domain
lmo0842	1.42596	1.84913e-37	7.27681e-37	lmo0842	peptidoglycan binding protein && PF07523:Bacterial Ig-like domain (group 3)
lmo1419	1.81828	2.32229e-37	9.12678e-37	lmo1419	hypothetical protein && PF01594:Domain of unknown function DUF20
lmo0010	1.98655	2.57795e-37	1.01182e-36	lmo0010	mevalonate kinase && PF08544:GHMP kinases C terminal|PF00288:GHMP kinases N terminal domain
lmo2092	1.35303	3.03476e-37	1.18955e-36	betL	glycine betaine transporter BetL && PF02028:BCCT, betaine/carnitine/choline family transporter
lmo2677	-1.15674	4.65744e-37	1.8208e-36	lmo2677	esterase && PF12697:Alpha/beta hydrolase family
lmo1910	2.63081	5.09667e-37	1.9899e-36	lmo1910	oxidoreductase && PF01266:FAD dependent oxidoreductase
lmo0857	1.35489	1.08147e-36	4.21139e-36	lmo0857	carboxylesterase && PF12695:Alpha/beta hydrolase family
lmo2158	-3.17384	1.2747e-36	4.95733e-36	lmo2158	hypothetical protein && PF05532:CsbD-like
lmo2051	2.19012	2.00019e-36	7.76865e-36	lmo2051	hypothetical protein && PF13180:PDZ domain|PF05362:Lon protease (S16) C-terminal proteolytic domain
lmo2705	-1.10888	3.18591e-36	1.23578e-35	lmo2705	hypothetical protein && PF11687:Domain of unknown function (DUF3284)
lmo2357	-1.34099	3.58034e-36	1.38698e-35	lmo2357	hypothetical protein && PF03729:Short repeat of unknown function (DUF308)
lmo2606	1.32219	4.47377e-36	1.73083e-35	rpoA	DNA-directed RNA polymerase subunit alpha && PF01000:RNA polymerase Rpb3/RpoA insert domain|PF01193:RNA polymerase Rpb3/Rpb11 dimerisation domain|PF03118:Bacterial RNA polymerase, alpha chain C terminal domain
lmo0410	-1.85499	5.35562e-36	2.06931e-35	lmo0410	- && PF00391:PEP-utilising enzyme, mobile domain
lmo0719	-2.33797	6.05001e-36	2.33458e-35	lmo0719	hypothetical protein && PF03551:Transcriptional regulator PadR-like family
lmo2269	-3.69855	8.00047e-36	3.08323e-35	lmo2269	hypothetical protein && PF08858:IDEAL domain
lmo1318	1.48379	1.195e-35	4.59936e-35	lmo1318	hypothetical protein && PF13180:PDZ domain|PF02163:Peptidase family M50
lmo1363	1.45189	1.26976e-35	4.88079e-35	lmo1363	geranyltranstransferase && PF00348:Polyprenyl synthetase
lmo1786	-2.39123	1.523e-35	5.84669e-35	inlC	internalin C && PF12354:Bacterial adhesion/invasion protein N terminal|PF08191:LRR adjacent|PF12799:Leucine Rich repeats (2 copies)
lmo2056	2.39555	1.65168e-35	6.33252e-35	lmo2056	hypothetical protein && PF14504:CAP-associated N-terminal|PF00188:Cysteine-rich secretory protein family
lmo1943	-1.95633	1.77045e-35	6.77913e-35	lmo1943	hypothetical protein && PF14493:Helix-turn-helix domain
lmo1984	-2.82384	1.78187e-35	6.81413e-35	ilvB	acetolactate synthase && PF02776:Thiamine pyrophosphate enzyme, N-terminal TPP binding domain|PF02775:Thiamine pyrophosphate enzyme, C-terminal TPP binding domain|PF00205:Thiamine pyrophosphate enzyme, central domain
lmo1358	1.04832	1.9173e-35	7.32262e-35	lmo1358	hypothetical protein && PF03780:Asp23 family, cell envelope-related function
lmo0115	-3.23374	2.00245e-35	7.63801e-35	lmaD	hypothetical protein && -
lmo2153	-1.08719	2.38294e-35	9.07774e-35	lmo2153	flavodoxin && PF12641:Flavodoxin domain
lmo1596a	-2.15757	2.45008e-35	9.32157e-35	lmo1596a	hypothetical protein && -
lmo0555	-1.0812	2.64535e-35	1.00516e-34	lmo0555	di-tripeptide transporter && PF00854:POT family
lmo1572	1.00511	2.93137e-35	1.11243e-34	accA	acetyl-CoA carboxylase carboxyltransferase subunit alpha && PF03255:Acetyl co-enzyme A carboxylase carboxyltransferase alpha subunit
lmo2829	2.509	5.05213e-35	1.91479e-34	lmo2829	nitroreductase && PF00881:Nitroreductase family
lmo1221	1.1688	5.27463e-35	1.99658e-34	pheS	phenylalanyl-tRNA synthetase subunit alpha && PF01409:tRNA synthetases class II core domain (F)|PF02912:Aminoacyl tRNA synthetase class II, N-terminal domain
lmo2549	1.74901	5.75285e-35	2.17484e-34	gtcA	wall teichoic acid glycosylation protein GtcA && PF04138:GtrA-like protein
lmo1738	-3.66345	8.77352e-35	3.31259e-34	lmo1738	amino acid ABC transporter substrate-binding protein && PF00497:Bacterial extracellular solute-binding proteins, family 3
lmo1324	1.7046	1.06733e-34	4.02476e-34	lmo1324	hypothetical protein && PF01248:Ribosomal protein L7Ae/L30e/S12e/Gadd45 family
lmo1803	1.23273	1.18302e-34	4.45538e-34	lmo1803	cell division protein FtsY && PF02881:SRP54-type protein, helical bundle domain|PF00448:SRP54-type protein, GTPase domain
lmo2099	-5.23719	1.41445e-34	5.32027e-34	lmo2099	transcriptional antiterminator && PF00359:Phosphoenolpyruvate-dependent sugar phosphotransferase system, EIIA 2|PF00874:PRD domain|PF05043:Mga helix-turn-helix domain
lmo1554	1.32409	1.90223e-34	7.11901e-34	hemB	delta-aminolevulinic acid dehydratase && PF00490:Delta-aminolevulinic acid dehydratase
lmo1251	2.61179	2.86404e-34	1.07051e-33	lmo1251	Fnr/Crp family transcriptional regulator && PF13545:Crp-like helix-turn-helix domain
lmo1532	1.06189	3.89592e-34	1.45438e-33	ruvB	Holliday junction DNA helicase RuvB && PF05496:Holliday junction DNA helicase ruvB N-terminus|PF05491:Holliday junction DNA helicase ruvB C-terminus
lmo1026	1.49786	4.67096e-34	1.73935e-33	lmo1026	LytR protein && PF03816:Cell envelope-related transcriptional attenuator domain
lmo0759	-1.37013	7.86343e-34	2.92449e-33	lmo0759	hypothetical protein && PF00903:Glyoxalase/Bleomycin resistance protein/Dioxygenase superfamily
lmo2114	2.0132	1.11723e-33	4.14991e-33	lmo2114	ABC transporter ATP-binding protein && PF00005:ABC transporter
lmo1005	1.74334	1.51613e-33	5.6176e-33	lmo1005	3-hydroxyisobutyrate dehydrogenase && PF03446:NAD binding domain of 6-phosphogluconate dehydrogenase|PF14833:NAD-binding of NADP-dependent 3-hydroxyisobutyrate dehydrogenase
lmo1491	1.21059	1.7634e-33	6.52568e-33	lmo1491	GTP-binding protein && PF01926:50S ribosome-binding GTPase
lmo0528	1.8898	2.52141e-33	9.31919e-33	lmo0528	hypothetical protein && PF10096:Uncharacterized protein conserved in bacteria (DUF2334)
lmo1494	1.19173	2.5817e-33	9.5302e-33	lmo1494	5'-methylthioadenosine/S-adenosylhomocysteine nucleosidase && PF01048:Phosphorylase superfamily
lmo2819	-3.08225	4.57031e-33	1.68294e-32	lmo2819	carboxypeptidase && PF01546:Peptidase family M20/M25/M40|PF07687:Peptidase dimerisation domain
lmo1941	-1.10911	4.78408e-33	1.75948e-32	lmo1941	hypothetical protein && PF01476:LysM domain
lmo2208	1.65143	7.17673e-33	2.63619e-32	lmo2208	hypothetical protein && PF08282:haloacid dehalogenase-like hydrolase
lmo1558	1.6013	8.16264e-33	2.99464e-32	engB	GTP-binding protein EngB && PF01926:50S ribosome-binding GTPase
lmo2613	2.40449	1.23826e-32	4.53167e-32	rplO	50S ribosomal protein L15 && PF00828:Ribosomal protein L18e/L15
lmo1805	2.41698	1.28145e-32	4.68397e-32	rnc	ribonuclease III && PF14622:Ribonuclease-III-like|PF00035:Double-stranded RNA binding motif
lmo2604	2.85649	1.31894e-32	4.81511e-32	lmo2604	hypothetical protein && PF06224:Winged helix DNA-binding domain
lmo0781	-1.18108	1.60869e-32	5.86573e-32	lmo0781	PTS mannose transporter subunit IID && PF03613:PTS system mannose/fructose/sorbose family IID component
lmo1697	2.84863	1.86707e-32	6.79953e-32	lmo1697	hypothetical protein && PF01545:Cation efflux family|PF16916:Dimerisation domain of Zinc Transporter
lmo1118	-1.04391	2.06389e-32	7.50713e-32	lmo1118	hypothetical protein && -
lmo1446	2.21437	2.38178e-32	8.6423e-32	zurM	metal (zinc) transport protein (ABC transporter%2C permease) && PF00950:ABC 3 transport family
lmo1070	-1.20917	3.57549e-32	1.29579e-31	lmo1070	hypothetical protein && PF07408:Protein of unknown function (DUF1507)
lmo0595	-1.95097	3.667e-32	1.32734e-31	lmo0595	O-acetylhomoserine sulfhydrylase && PF01053:Cys/Met metabolism PLP-dependent enzyme
lmo2436	-1.73092	4.02444e-32	1.45495e-31	lmo2436	transcription antiterminator && PF03123:CAT RNA binding domain|PF00874:PRD domain
lmo1986	-3.0587	4.73294e-32	1.70902e-31	ilvC	ketol-acid reductoisomerase && PF01450:Acetohydroxy acid isomeroreductase, catalytic domain|PF07991:Acetohydroxy acid isomeroreductase, NADPH-binding domain
lmo0590	1.47694	5.38878e-32	1.94348e-31	lmo0590	hypothetical protein && PF02734:DAK2 domain|PF02645:Uncharacterised protein, DegV family COG1307
lmo1615	1.44657	5.80847e-32	2.09231e-31	trmB	tRNA (guanine-N(7)-)-methyltransferase && PF02390:Putative methyltransferase
lmo0782	-1.38842	8.03225e-32	2.88638e-31	lmo0782	PTS mannose transporter subunit IIC && PF03609:PTS system sorbose-specific iic component
lmo0945	2.13308	8.85577e-32	3.17847e-31	lmo0945	competence protein ComEC && PF12836:Helix-hairpin-helix motif|PF00753:Metallo-beta-lactamase superfamily
lmo0867	3.39181	1.31745e-31	4.72284e-31	lmo0867	hypothetical protein && PF06177:QueT transporter
lmo0011	1.30878	1.56297e-31	5.59627e-31	lmo0011	mevalonate diphosphate decarboxylase && -
lmo2612	2.03888	1.58639e-31	5.67331e-31	secY	preprotein translocase subunit SecY && PF00344:SecY translocase
lmo0538	1.34725	2.14867e-31	7.66575e-31	lmo0538	N-acyl-L-amino acid amidohydrolase && PF01546:Peptidase family M20/M25/M40|PF07687:Peptidase dimerisation domain
lmo0127	-3.49441	2.53238e-31	9.02388e-31	lmo0127	hypothetical protein && -
lmo0506	-4.07692	2.69037e-31	9.5754e-31	lmo0506	sorbitol dehydrogenase && PF08240:Alcohol dehydrogenase GroES-like domain|PF00107:Zinc-binding dehydrogenase
lmo0509	1.08313	3.37602e-31	1.19871e-30	prs	phosphoribosyl pyrophosphate synthetase && PF13793:N-terminal domain of ribose phosphate pyrophosphokinase|PF14572:Phosphoribosyl synthetase-associated domain
lmo0646	2.86159	3.39121e-31	1.20267e-30	lmo0646	hypothetical protein && PF00903:Glyoxalase/Bleomycin resistance protein/Dioxygenase superfamily
lmo0238	-1.55608	4.15278e-31	1.471e-30	cysE	serine O-acetyltransferase && PF00132:Bacterial transferase hexapeptide (six repeats)
lmo2817	-3.08603	5.17033e-31	1.82927e-30	lmo2817	peptidase && PF07687:Peptidase dimerisation domain|PF01546:Peptidase family M20/M25/M40
lmo2345	-2.60817	5.51638e-31	1.94707e-30	lmo2345	hypothetical protein && PF00296:Luciferase-like monooxygenase
lmo1076	1.09195	6.09164e-31	2.14757e-30	lmo1076	autolysin && PF13457:SH3-like domain|PF01832:Mannosyl-glycoprotein endo-beta-N-acetylglucosaminidase
lmo0503	-4.95144	7.73216e-31	2.72271e-30	lmo0503	PTS fructose transporter subunit IIA && PF00359:Phosphoenolpyruvate-dependent sugar phosphotransferase system, EIIA 2
lmo2602	-1.43871	7.89566e-31	2.777e-30	lmo2602	hypothetical protein && PF02308:MgtC family
lmo0690	-2.37323	1.00106e-30	3.51669e-30	flaA	flagellin && PF00669:Bacterial flagellin N-terminal helical region|PF00700:Bacterial flagellin C-terminal helical region
lmo2616	2.61098	1.4365e-30	5.0345e-30	rplR	50S ribosomal protein L18 && PF00861:Ribosomal L18p/L5e family
lmo1316	1.93167	1.46453e-30	5.12673e-30	cdsA	phosphatidate cytidylyltransferase && PF01148:Cytidylyltransferase family
lmo1617	2.69787	1.78385e-30	6.23719e-30	lmo1617	multidrug transporter && PF07690:Major Facilitator Superfamily
lmo1966	-1.52899	1.87406e-30	6.54492e-30	lmo1966	hypothetical protein && PF10112:5-bromo-4-chloroindolyl phosphate hydrolysis protein
lmo1417	2.20674	1.91125e-30	6.66699e-30	lmo1417	hypothetical protein && PF11700:Vacuole effluxer Atg22 like
lmo0993	1.30618	1.92418e-30	6.70425e-30	lmo0993	Na+-transporting ATP synthase subunit J && PF02386:Cation transport protein
lmo1573	1.16652	2.83099e-30	9.85224e-30	accD	acetyl-CoA carboxylase subunit beta && PF01039:Carboxyl transferase domain
lmo2038	1.00367	3.31446e-30	1.15213e-29	murE	UDP-N-acetylmuramoylalanyl-D-glutamate--2%2C6-diaminopimelate ligase && PF02875:Mur ligase family, glutamate ligase domain|PF08245:Mur ligase middle domain|PF01225:Mur ligase family, catalytic domain
lmo0870	-2.61866	3.66649e-30	1.27301e-29	lmo0870	hypothetical protein && PF10078:Uncharacterized protein conserved in bacteria (DUF2316)
lmo1962	-2.19315	4.9813e-30	1.7255e-29	lmo1962	TetR family transcriptional regulator && PF00440:Bacterial regulatory proteins, tetR family
lmo0904	-1.48774	5.32324e-30	1.8418e-29	lmo0904	hypothetical protein && PF13376:Bacteriocin-protection, YdeI or OmpD-Associated
lmo0188	1.32262	7.08615e-30	2.44892e-29	ksgA	dimethyladenosine transferase && PF00398:Ribosomal RNA adenine dimethylase
lmo1420	1.84907	8.24779e-30	2.84706e-29	murB	UDP-N-acetylenolpyruvoylglucosamine reductase && PF02873:UDP-N-acetylenolpyruvoylglucosamine reductase, C-terminal domain|PF01565:FAD binding domain
lmo1534	1.12597	8.41461e-30	2.90129e-29	lmo1534	L-lactate dehydrogenase && PF00056:lactate/malate dehydrogenase, NAD binding domain|PF02866:lactate/malate dehydrogenase, alpha/beta C-terminal domain
lmo0125	-3.44851	1.02097e-29	3.51616e-29	lmo0125	hypothetical protein && -
lmo0898	1.0867	1.43562e-29	4.93845e-29	lmo0898	hypothetical protein && PF12836:Helix-hairpin-helix motif|PF09371:Tex-like protein N-terminal domain|PF00575:S1 RNA binding domain|PF16921:Tex protein YqgF-like domain
lmo2075	1.10881	1.47927e-29	5.08275e-29	lmo2075	DNA-binding/iron metalloprotein/AP endonuclease && PF00814:Glycoprotease family
lmo1686	1.08387	2.06167e-29	7.06894e-29	lmo1686	hypothetical protein && PF06081:Aromatic acid exporter family member 1
lmo0787	1.42139	2.06207e-29	7.06894e-29	lmo0787	amino acid transporter && PF00324:Amino acid permease
lmo2700	-1.10359	2.17209e-29	7.43754e-29	lmo2700	aldo/keto reductase && PF00248:Aldo/keto reductase family
lmo1425	1.00612	2.2333e-29	7.63834e-29	opuCD	glycine/betaine ABC transporter permease && PF00528:Binding-protein-dependent transport system inner membrane component
lmo0165	1.62799	2.49935e-29	8.5385e-29	lmo0165	hypothetical protein && PF13847:Methyltransferase domain
lmo0123	-2.94161	3.63845e-29	1.24157e-28	lmo0123	hypothetical protein && PF06605:Prophage endopeptidase tail
lmo2845	1.5148	4.05726e-29	1.38132e-28	lmo2845	MFS transporter && PF07690:Major Facilitator Superfamily
lmo2070	2.09858	5.66001e-29	1.92479e-28	lmo2070	hypothetical protein && PF02517:CAAX protease self-immunity
lmo1845	1.05034	7.9579e-29	2.70315e-28	lmo1845	hypothetical protein && PF00860:Permease family
lmo2494	-1.9164	8.80733e-29	2.98827e-28	lmo2494	PhoU family transcriptional regulator && PF01895:PhoU domain
lmo2707	-1.43042	1.38739e-28	4.70196e-28	lmo2707	hypothetical protein && -
lmos35	-3.9312	2.14659e-28	7.26668e-28	lmos35	rli53 && -
lmo1445	2.03542	2.5085e-28	8.48219e-28	zurR	ZurR family transcriptional regulator && PF01475:Ferric uptake regulator family
lmo0529	1.49695	2.55362e-28	8.62498e-28	lmo0529	glucosaminyltransferase && PF13641:Glycosyltransferase like family 2
lmo1432	-1.01398	2.66735e-28	8.99891e-28	lmo1432	hypothetical protein && -
lmo1490	1.24153	2.97857e-28	1.00375e-27	lmo1490	shikimate 5-dehydrogenase && PF08501:Shikimate dehydrogenase substrate binding domain|PF01488:Shikimate / quinate 5-dehydrogenase
lmo1365	1.04292	3.09267e-28	1.04102e-27	tktB	1-deoxy-D-xylulose-5-phosphate synthase && PF02779:Transketolase, pyrimidine binding domain|PF13292:1-deoxy-D-xylulose-5-phosphate synthase|PF02780:Transketolase, C-terminal domain
lmo1362	1.80219	3.48689e-28	1.1724e-27	lmo1362	exodeoxyribonuclease VII small subunit && PF02609:Exonuclease VII small subunit
lmo1526	-1.08051	4.05647e-28	1.36237e-27	lmo1526	hypothetical protein && PF06305:Protein of unknown function (DUF1049)
lmo1851	1.06971	4.10804e-28	1.37814e-27	lmo1851	carboxy-terminal processing proteinase && PF03572:Peptidase family S41|PF13180:PDZ domain|PF01471:Putative peptidoglycan binding domain
lmo0224	1.34109	4.38033e-28	1.46783e-27	sul	dihydropteroate synthases && PF00809:Pterin binding enzyme
lmo1456	1.15163	6.07985e-28	2.03504e-27	lmo1456	hypothetical protein && PF02639:Uncharacterized BCR, YaiI/YqxD family COG1671
lmo2251	2.072	7.27632e-28	2.43279e-27	lmo2251	amino acid ABC transporter ATP-binding protein && PF07673:Protein of unknown function (DUF1602)|PF00005:ABC transporter
lmo2174	-1.59028	1.00356e-27	3.34781e-27	lmo2174	hypothetical protein && PF00990:Diguanylate cyclase, GGDEF domain|PF07694:5TMR of 5TMR-LYT
lmo2354	1.47872	1.01553e-27	3.38398e-27	lmo2354	hypothetical protein && PF07969:Amidohydrolase family
lmo0859	-3.91686	1.08747e-27	3.61962e-27	lmo0859	sugar ABC transporter substrate-binding protein && PF13416:Bacterial extracellular solute-binding protein
lmo0930	-1.06557	1.22495e-27	4.07268e-27	lmo0930	hypothetical protein && PF12706:Beta-lactamase superfamily domain
lmo2737	2.34323	1.29204e-27	4.29097e-27	lmo2737	LacI family transcriptional regulator && PF00356:Bacterial regulatory proteins, lacI family|PF00532:Periplasmic binding proteins and sugar binding domain of LacI family
lmo1071	1.11514	1.30251e-27	4.32089e-27	lmo1071	cell division protein FtsW && PF01098:Cell cycle protein
lmo0923	-1.64065	1.37731e-27	4.56397e-27	lmo0923	ABC transporter ATP-binding protein && PF00005:ABC transporter
lmo0197	1.07869	1.4935e-27	4.9435e-27	lmo0197	regulatory protein SpoVG && PF04026:SpoVG
lmo1835	-1.11936	1.97551e-27	6.52445e-27	carB	carbamoyl-phosphate synthetase && PF02786:Carbamoyl-phosphate synthase L chain, ATP binding domain|PF02787:Carbamoyl-phosphate synthetase large chain, oligomerisation domain|PF02142:MGS-like domain
lmo1918	1.84564	2.08248e-27	6.87012e-27	lmo1918	hypothetical protein && PF03486:HI0933-like protein
lmo0591	1.57053	2.84465e-27	9.37412e-27	lmo0591	hypothetical protein && PF06966:Protein of unknown function (DUF1295)
lmo2235	-5.39481	3.28865e-27	1.08133e-26	lmo2235	NADH oxidase && PF00724:NADH:flavin oxidoreductase / NADH oxidase family|PF07992:Pyridine nucleotide-disulphide oxidoreductase
lmo0213	1.69471	4.18184e-27	1.37351e-26	pth	peptidyl-tRNA hydrolase && PF01195:Peptidyl-tRNA hydrolase
lmo2017	1.06325	4.53661e-27	1.48512e-26	lmo2017	hypothetical protein && PF01569:PAP2 superfamily
lmo0470	1.62005	6.33864e-27	2.07276e-26	lmo0470	hypothetical protein && PF01555:DNA methylase
lmo0910	-1.67204	1.1927e-26	3.89162e-26	lmo0910	hypothetical protein && PF07853:Protein of unknown function (DUF1648)
lmo2139	-1.3515	1.60826e-26	5.24181e-26	lmo2139	ABC transporter ATP-binding protein && PF00005:ABC transporter|PF13732:Domain of unknown function (DUF4162)
lmo2002	-4.87502	1.62895e-26	5.30345e-26	lmo2002	PTS mannose transporter subunit IIB && PF03830:PTS system sorbose subfamily IIB component
lmo2091	2.94446	1.67058e-26	5.43304e-26	argH	argininosuccinate lyase && PF14698:Argininosuccinate lyase C-terminal|PF00206:Lyase
lmo2508	1.24913	2.13052e-26	6.9213e-26	lmo2508	hypothetical protein && PF02588:Uncharacterised 5xTM membrane BCR, YitT family COG1284|PF10035:Uncharacterized protein conserved in bacteria (DUF2179)
lmo1219	-1.87578	3.51205e-26	1.13846e-25	lmo1219	hypothetical protein && -
lmo1920	2.79743	4.36313e-26	1.4128e-25	lmo1920	hypothetical protein && PF07187:Protein of unknown function (DUF1405)
lmo1927	1.1109	5.37499e-26	1.73855e-25	aroB	3-dehydroquinate synthase && PF01761:3-dehydroquinate synthase
lmo2678	-1.53776	6.3235e-26	2.04313e-25	lmo2678	XRE family transcriptional regulator && PF00072:Response regulator receiver domain|PF00486:Transcriptional regulatory protein, C terminal
lmo2823	-1.05198	8.1827e-26	2.64098e-25	lmo2823	sporulation protein SpoOJ && PF06245:Protein of unknown function (DUF1015)
lmo2491	1.55592	8.27817e-26	2.6689e-25	lmo2491	hypothetical protein && PF12917:HD containing hydrolase-like enzyme
lmo1827	1.26337	1.03764e-25	3.33814e-25	gmk	guanylate kinase && PF00625:Guanylate kinase
lmo1997	-3.92313	1.84968e-25	5.92495e-25	lmo1997	PTS mannose transporter subunit IIA && PF03610:PTS system fructose IIA component
lmo0995	1.45445	2.18672e-25	6.99705e-25	lmo0995	hypothetical protein && PF01757:Acyltransferase family
lmo2231	1.57581	2.79178e-25	8.92353e-25	lmo2231	hypothetical protein && PF16916:Dimerisation domain of Zinc Transporter|PF01545:Cation efflux family
lmo2358	-1.01245	2.97981e-25	9.51432e-25	lmo2358	N-acetylglucosamine-6-phosphate isomerase && PF01182:Glucosamine-6-phosphate isomerases/6-phosphogluconolactonase
lmo1413	1.86557	3.4107e-25	1.08784e-24	lmo1413	peptidoglycan binding protein && PF06458:MucBP domain
lmo2761	-2.08941	3.88461e-25	1.23767e-24	lmo2761	beta-glucosidase && PF00232:Glycosyl hydrolase family 1
lmo2855	1.55573	3.99397e-25	1.27116e-24	rnpA	ribonuclease P && PF00825:Ribonuclease P
lmo2226	-2.00677	6.86608e-25	2.1806e-24	lmo2226	hypothetical protein && PF12730:ABC-2 family transporter protein
lmo0947	1.78032	6.95552e-25	2.20665e-24	lmo0947	hypothetical protein && PF07690:Major Facilitator Superfamily
lmos48	-3.41077	7.98789e-25	2.52879e-24	lmos48	Glycine && -
lmo1498	3.05437	8.63825e-25	2.73178e-24	lmo1498	O-methyltransferase && PF01596:O-methyltransferase
lmo0952	1.62098	9.02348e-25	2.85058e-24	lmo0952	hypothetical protein && PF13273:Protein of unknown function (DUF4064)
lmo0430	1.37328	9.24558e-25	2.91765e-24	lmo0430	LysR family transcriptional regulator && PF03466:LysR substrate binding domain|PF00126:Bacterial regulatory helix-turn-helix protein, lysR family
lmo2610	2.24956	9.95921e-25	3.13952e-24	infA	translation initiation factor IF-1 && PF01176:Translation initiation factor 1A / IF-1
lmo1959	6.06465	1.04385e-24	3.28366e-24	lmo1959	ferrichrome-binding protein && PF01497:Periplasmic binding protein
lmo1402	1.20315	1.16475e-24	3.66011e-24	lmo1402	hypothetical protein && PF06133:Control of competence regulator ComK, YlbF/YmcA
lmo0897	2.1001	1.1885e-24	3.7308e-24	lmo0897	transporter && PF01740:STAS domain|PF00916:Sulfate permease family
lmo2296	-4.10743	1.72047e-24	5.38935e-24	lmo2296	phage coat protein && -
lmo0195	1.67704	1.73934e-24	5.44275e-24	lmo0195	ABC transporter permease && PF12704:MacB-like periplasmic core domain|PF02687:FtsX-like permease family
lmo0133	-1.99504	1.80031e-24	5.62762e-24	lmo0133	hypothetical protein && PF06902:Divergent 4Fe-4S mono-cluster
lmo1882	2.37821	2.06053e-24	6.43431e-24	rpsN	30S ribosomal protein S14 && PF00253:Ribosomal protein S14p/S29e
lmo1639	-1.74254	2.24858e-24	7.00681e-24	lmo1639	DNA-3-methyladenine glycosidase && PF03352:Methyladenine glycosylase
lmo0405	-1.36236	2.32809e-24	7.24701e-24	lmo0405	phosphate transporter && PF01384:Phosphate transporter family
lmo1091	1.06726	2.89116e-24	8.98099e-24	lmo1091	glysosyltransferase && PF00535:Glycosyl transferase family 2
lmo1844	2.91326	3.13594e-24	9.73122e-24	lspA	lipoprotein signal peptidase && PF01252:Signal peptidase (SPase) II
lmo1931	1.07942	6.44781e-24	1.99875e-23	ubiE	ubiquinone/menaquinone biosynthesis methyltransferase && PF01209:ubiE/COQ5 methyltransferase family
lmo1833	-1.48765	6.71482e-24	2.07936e-23	pyrD	dihydroorotate dehydrogenase && PF01180:Dihydroorotate dehydrogenase
lmo1812	1.22357	7.10752e-24	2.19868e-23	lmo1812	L-serine dehydratase && PF03313:Serine dehydratase alpha chain
lmo2725	2.82317	7.27649e-24	2.24862e-23	lmo2725	hypothetical protein && PF01554:MatE
lmo2405	1.55745	7.37362e-24	2.27627e-23	lmo2405	hypothetical protein && PF07843:Protein of unknown function (DUF1634)
lmo2784	-1.3932	7.93925e-24	2.44835e-23	lmo2784	transcriptional antiterminator && PF00359:Phosphoenolpyruvate-dependent sugar phosphotransferase system, EIIA 2|PF05043:Mga helix-turn-helix domain|PF00874:PRD domain|PF08279:HTH domain|PF02302:PTS system, Lactose/Cellobiose specific IIB subunit
lmo1142	-2.89548	8.23222e-24	2.53607e-23	lmo1142	PduS protein && PF10531:SLBB domain|PF01512:Respiratory-chain NADH dehydrogenase 51 Kd subunit|PF13534:4Fe-4S dicluster domain|PF13375:RnfC Barrel sandwich hybrid domain
lmo0351	-6.3759	8.35611e-24	2.57158e-23	lmo0351	phosphotransferase mannnose-specific family component IIA && PF03610:PTS system fructose IIA component
lmo0862	-3.51022	9.52367e-24	2.92183e-23	lmo0862	oligo-1%2C6-glucosidase && PF00128:Alpha amylase, catalytic domain
lmo0122	-3.16358	9.6652e-24	2.9622e-23	lmo0122	hypothetical protein && PF05709:Phage tail protein
lmo1327	1.02697	2.15323e-23	6.57221e-23	rbfA	ribosome-binding factor A && PF02033:Ribosome-binding factor A
lmo0505	-4.12139	2.35326e-23	7.17539e-23	lmo0505	ribulose-5-phosphate 3-epimerase && PF00834:Ribulose-phosphate 3 epimerase family
lmo0764	1.03088	2.609e-23	7.94706e-23	lmo0764	lipoate-protein ligase && PF03099:Biotin/lipoate A/B protein ligase family|PF10437:Bacterial lipoate protein ligase C-terminus
lmo1528	1.21587	4.05317e-23	1.22986e-22	lmo1528	hypothetical protein && PF13797:Post-transcriptional regulator
lmo0991	2.78268	4.05412e-23	1.22986e-22	lmo0991	hypothetical protein && PF03741:Integral membrane protein TerC family
lmo0483	-1.34504	4.65364e-23	1.40743e-22	lmo0483	hypothetical protein && PF06445:GyrI-like small molecule binding domain
lmo2299	-2.7939	5.08409e-23	1.53606e-22	lmo2299	portal protein && PF05133:Phage portal protein, SPP1 Gp6-like
lmo1928	1.16126	5.52202e-23	1.66668e-22	aroF	chorismate synthase && PF01264:Chorismate synthase
lmo0376	-1.51043	7.21588e-23	2.17132e-22	lmo0376	transcriptional regulator && PF08279:HTH domain|PF13280:WYL domain
lmo0477	-1.22916	7.42075e-23	2.22847e-22	lmo0477	secreted protein && PF11337:Protein of unknown function (DUF3139)
lmo2744	1.80901	9.65559e-23	2.89085e-22	lmo2744	Crp/Fnr family transcriptional regulator && PF13545:Crp-like helix-turn-helix domain
lmo1908	2.19708	1.35535e-22	4.04972e-22	lmo1908	hypothetical protein && PF03819:MazG nucleotide pyrophosphohydrolase domain
lmo2003	-3.43072	1.54259e-22	4.59997e-22	lmo2003	GntR family transcriptional regulator && PF00392:Bacterial regulatory proteins, gntR family|PF07702:UTRA domain
lmo0960	1.83195	1.55111e-22	4.62076e-22	lmo0960	protease && PF01136:Peptidase family U32
lmo2605	1.00013	1.8844e-22	5.60802e-22	rplQ	50S ribosomal protein L17 && PF01196:Ribosomal protein L17
lmo0574	-1.1748	2.03809e-22	6.05937e-22	lmo0574	beta-glucosidase && PF00232:Glycosyl hydrolase family 1
lmo2128	1.52327	2.57989e-22	7.64725e-22	lmo2128	LacI family transcriptional regulator && PF13377:Periplasmic binding protein-like domain|PF00356:Bacterial regulatory proteins, lacI family
lmo2818	-2.88559	3.81114e-22	1.12857e-21	lmo2818	MFS transporter && PF07690:Major Facilitator Superfamily
lmo1336	1.496	3.91078e-22	1.15692e-21	lmo1336	5-formyltetrahydrofolate cyclo-ligase && PF01812:5-formyltetrahydrofolate cyclo-ligase family
lmo2334	-1.48697	4.59822e-22	1.35759e-21	lmo2334	transcriptional regulator && PF12844:Helix-turn-helix domain
lmo2108	-1.76764	6.92368e-22	2.03811e-21	lmo2108	N-acetylglucosamine-6-phosphate deacetylase && PF01979:Amidohydrolase family
lmo1865	-1.58175	7.44416e-22	2.187e-21	lmo1865	hypothetical protein && PF00571:CBS domain|PF08279:HTH domain
lmo0924	-1.92126	7.82727e-22	2.29729e-21	lmo0924	- && -
lmo0951	1.75843	1.1801e-21	3.46016e-21	lmo0951	hypothetical protein && PF06028:Alpha/beta hydrolase of unknown function (DUF915)
lmo2427	3.06322	1.20874e-21	3.54063e-21	lmo2427	cell division protein FtsW && PF01098:Cell cycle protein
lmo1400	1.07092	1.48061e-21	4.33275e-21	lmo1400	N-acetyltransferase && PF13420:Acetyltransferase (GNAT) domain
lmo0375	-1.38741	1.73462e-21	5.06564e-21	lmo0375	hypothetical protein && -
lmo2759	-1.31862	1.73616e-21	5.06564e-21	lmo2759	hypothetical protein && PF01661:Macro domain
lmo1488	1.14308	2.2102e-21	6.42988e-21	nadD	nicotinic acid mononucleotide adenylyltransferase && PF01467:Cytidylyltransferase-like
lmo1172	-2.54123	2.22452e-21	6.46131e-21	lmo1172	two-component response regulator && PF03861:ANTAR domain|PF00072:Response regulator receiver domain
lmo1706	1.09284	2.22535e-21	6.46131e-21	lmo1706	transporter && PF03631:Virulence factor BrkB
lmo0664	1.67119	2.39543e-21	6.94839e-21	lmo0664	acetyl transferase && PF14602:Hexapeptide repeat of succinyl-transferase|PF12464:Maltose acetyltransferase
lmo2641	1.04807	3.02801e-21	8.77476e-21	lmo2641	heptaprenyl diphosphate synthase subunit II && PF00348:Polyprenyl synthetase
lmo2419	1.3335	3.80009e-21	1.10014e-20	lmo2419	ABC transporter ATP-binding protein && PF09383:NIL domain|PF00005:ABC transporter|PF07673:Protein of unknown function (DUF1602)
lmo0333	1.85225	4.14889e-21	1.19995e-20	lmo0333	internalin && PF06458:MucBP domain|PF13855:Leucine rich repeat|PF12799:Leucine Rich repeats (2 copies)|PF08191:LRR adjacent
lmo0226	1.26083	5.25491e-21	1.51837e-20	folK	7%2C8-dihydro-6-hydroxymethylpterin pyrophosphokinase && PF01288:7,8-dihydro-6-hydroxymethylpterin-pyrophosphokinase (HPPK)
lmo0189	-1.238	6.57261e-21	1.89727e-20	lmo0189	Veg protein && PF06257:Biofilm formation stimulator VEG
lmo1266	1.89364	7.80433e-21	2.25064e-20	lmo1266	hypothetical protein && -
lmo0180	-2.63581	8.78198e-21	2.52524e-20	lmo0180	sugar ABC transporter permease && PF00528:Binding-protein-dependent transport system inner membrane component
lmo0454	1.25651	1.16356e-20	3.33936e-20	lmo0454	hypothetical protein && PF07726:ATPase family associated with various cellular activities (AAA)
lmo2634	1.12611	1.22089e-20	3.5005e-20	lmo2634	hypothetical protein && PF02361:Cobalt transport protein
lmo1616	1.1608	1.41503e-20	4.05325e-20	lmo1616	hypothetical protein && PF01636:Phosphotransferase enzyme family
lmo0183	-1.47045	2.0406e-20	5.82834e-20	lmo0183	alpha-glucosidase && PF13802:Galactose mutarotase-like|PF01055:Glycosyl hydrolases family 31
lmo1691	1.31411	2.33352e-20	6.65859e-20	lmo1691	deoxyuridine triphosphate nucleotidohydrolase && PF00692:dUTPase
lmo2040	-1.03353	2.46378e-20	7.02353e-20	ftsL	cell division protein FtsL && PF04977:Septum formation initiator
lmo0266	-1.94611	2.50216e-20	7.12614e-20	lmo0266	transcriptional regulator && PF12802:MarR family
lmo1679	-2.49168	2.95586e-20	8.41023e-20	lmo1679	cystathionine beta-lyase && PF01053:Cys/Met metabolism PLP-dependent enzyme
lmo2365	-1.60258	3.03126e-20	8.61653e-20	lmo2365	RofA family transcriptional regulator && PF08270:M protein trans-acting positive regulator (MGA) PRD domain|PF05043:Mga helix-turn-helix domain|PF08280:M protein trans-acting positive regulator (MGA) HTH domain
lmo2227	-2.14556	4.64509e-20	1.31788e-19	lmo2227	ABC transporter ATP-binding protein && PF00005:ABC transporter
lmo0453	1.11575	4.8557e-20	1.37632e-19	lmo0453	hypothetical protein && PF01882:Protein of unknown function DUF58
lmo0482	1.24901	5.23053e-20	1.48116e-19	lmo0482	ribosomal RNA large subunit methyltransferase N && PF04055:Radical SAM superfamily
lmo2639	1.17182	5.5348e-20	1.56583e-19	lmo2639	hypothetical protein && PF07009:NusG domain II
lmo0893	1.13106	5.78052e-20	1.63379e-19	rsbV	anti-anti-sigma factor (antagonist of RsbW) && PF01740:STAS domain
lmo2843	1.10656	5.95095e-20	1.68037e-19	lmo2843	hypothetical protein && -
lmo2763	-2.25559	6.63154e-20	1.87077e-19	lmo2763	PTS cellbiose transporter subunit IIC && PF02378:Phosphotransferase system, EIIC
lmo1829	1.0327	8.39305e-20	2.36322e-19	lmo1829	fibronectin-binding proteins && PF05670:Domain of unknown function (DUF814)|PF05833:Fibronectin-binding protein A N-terminus (FbpA)
lmo2209	1.69141	8.62203e-20	2.4254e-19	lmo2209	hypothetical protein && PF13508:Acetyltransferase (GNAT) domain
lmo2061	1.16449	9.80867e-20	2.75401e-19	lmo2061	hypothetical protein && PF07987:Domain of unkown function (DUF1775)
lmo2346	-2.489	1.05036e-19	2.94636e-19	lmo2346	amino acid ABC transporter ATP-binding protein && PF00005:ABC transporter|PF07673:Protein of unknown function (DUF1602)
lmo2240	-1.1984	1.07328e-19	3.0078e-19	lmo2240	ABC transporter ATP-binding protein && PF00005:ABC transporter
lmo1647	1.60979	1.08441e-19	3.03613e-19	lmo1647	1-acylglycerol-3-phosphate O-acyltransferase && PF01553:Acyltransferase
lmo2694	-1.44916	1.1317e-19	3.16557e-19	lmo2694	lysine decarboxylase && PF01276:Orn/Lys/Arg decarboxylase, major domain|PF03711:Orn/Lys/Arg decarboxylase, C-terminal domain
lmo1796	1.08815	1.34305e-19	3.74971e-19	lmo1796	hypothetical protein && PF13083:KH domain
lmo1370	1.29073	1.39149e-19	3.88131e-19	lmo1370	butyrate kinase && PF00871:Acetokinase family
lmo2712	1.23303	1.42806e-19	3.97961e-19	lmo2712	gluconate kinase && PF00370:FGGY family of carbohydrate kinases, N-terminal domain|PF02782:FGGY family of carbohydrate kinases, C-terminal domain
lmo2847	-3.31651	1.56721e-19	4.3592e-19	lmo2847	rhamnulose-1-phosphate aldolase && PF00596:Class II Aldolase and Adducin N-terminal domain
lmo1907	1.0609	2.24785e-19	6.23495e-19	dapB	dihydrodipicolinate reductase && PF01113:Dihydrodipicolinate reductase, N-terminus|PF05173:Dihydrodipicolinate reductase, C-terminus
lmo2007	-2.27502	2.6128e-19	7.23376e-19	lmo2007	hypothetical protein && PF13416:Bacterial extracellular solute-binding protein|PF12010:Domain of unknown function (DUF3502)
lmo1500	2.32544	2.86561e-19	7.91163e-19	lmo1500	hypothetical protein && PF09335:SNARE associated Golgi protein
lmo1085	1.01979	3.20901e-19	8.84334e-19	lmo1085	teichoic acid biosynthesis protein B && PF04464:CDP-Glycerol:Poly(glycerophosphate) glycerophosphotransferase
lmo1247	1.64407	3.22462e-19	8.87814e-19	lmo1247	hypothetical protein && PF11313:Protein of unknown function (DUF3116)
lmo0504	-4.69196	3.47322e-19	9.55376e-19	lmo0504	hypothetical protein && -
lmo0588	1.49072	3.4815e-19	9.56769e-19	lmo0588	DNA photolyase && PF03441:FAD binding domain of DNA photolyase|PF00875:DNA photolyase
lmo1253	-1.18185	4.00077e-19	1.09846e-18	lmo1253	GntR family transcriptional regulator && PF07702:UTRA domain|PF00392:Bacterial regulatory proteins, gntR family
lmo1977	1.82413	4.43625e-19	1.21691e-18	lmo1977	hypothetical protein && PF12706:Beta-lactamase superfamily domain
lmo0865	-1.89153	4.6734e-19	1.28078e-18	lmo0865	phosphomannomutase && PF00408:Phosphoglucomutase/phosphomannomutase, C-terminal domain|PF02880:Phosphoglucomutase/phosphomannomutase, alpha/beta/alpha domain III|PF02878:Phosphoglucomutase/phosphomannomutase, alpha/beta/alpha domain I|PF02879:Phosphoglucomutase/phosphomannomutase, alpha/beta/alpha domain II
lmo1612	-1.10388	6.39104e-19	1.7499e-18	lmo1612	hypothetical protein && -
lmo2116	1.85846	7.81037e-19	2.13656e-18	lmo2116	hypothetical protein && -
lmo0798	1.54483	8.24499e-19	2.25338e-18	lmo0798	lysine-specific permease && PF00324:Amino acid permease
lmo1367	-1.15187	8.76056e-19	2.39209e-18	lmo1367	arginine repressor ArgR && PF02863:Arginine repressor, C-terminal domain|PF01316:Arginine repressor, DNA binding domain
lmo0406	-1.35811	9.70926e-19	2.64387e-18	lmo0406	hypothetical protein && PF00903:Glyoxalase/Bleomycin resistance protein/Dioxygenase superfamily
lmo2332	-1.59331	1.05291e-18	2.86448e-18	int	integrase && PF00239:Resolvase, N terminal domain|PF07508:Recombinase|PF13408:Recombinase zinc beta ribbon domain
lmo2465	2.32488	1.19474e-18	3.24739e-18	lmo2465	hypothetical protein && -
lmo0229	-2.03605	1.35543e-18	3.68079e-18	lmo0229	CtsR family transcriptional regulator && PF05848:Firmicute transcriptional repressor of class III stress genes (CtsR)
lmo0810	2.13626	2.354e-18	6.38086e-18	lmo0810	spermidine/putrescine ABC transporter substrate-binding protein && PF13416:Bacterial extracellular solute-binding protein
lmo0349	-7.53145	2.41651e-18	6.54436e-18	lmo0349	hypothetical protein && -
lmo0425	-1.86175	2.50662e-18	6.78223e-18	lmo0425	transcriptional antiterminator BglG && PF05043:Mga helix-turn-helix domain|PF00359:Phosphoenolpyruvate-dependent sugar phosphotransferase system, EIIA 2|PF00874:PRD domain
lmo0119	-3.95087	2.8485e-18	7.70026e-18	lmo0119	hypothetical protein && -
lmo0762	-1.01209	3.00804e-18	8.12417e-18	lmo0762	ATP/GTP-binding protein && PF01926:50S ribosome-binding GTPase|PF16360:GTP-binding GTPase Middle Region|PF13167:GTP-binding GTPase N-terminal
lmo0247	4.10713	3.02535e-18	8.16351e-18	lmo0247	hypothetical protein && PF15599:Immunity protein 63
lmo0909	-2.3541	3.07771e-18	8.29526e-18	lmo0909	GntR family transcriptional regulator && PF00392:Bacterial regulatory proteins, gntR family
lmo1260	1.62754	3.08253e-18	8.29526e-18	proB	gamma-glutamyl kinase && PF00696:Amino acid kinase family
lmo0025	-2.90016	3.84325e-18	1.03145e-17	lmo0025	phosphoheptose isomerase && PF13580:SIS domain
lmo1255	1.04517	4.06528e-18	1.09005e-17	lmo1255	PTS trehalose transporter subunit IIBC && PF02378:Phosphotransferase system, EIIC|PF00367:phosphotransferase system, EIIB
lmo2802	1.38519	4.1504e-18	1.11187e-17	gidB	16S rRNA methyltransferase GidB && PF02527:rRNA small subunit methyltransferase G
lmo01876	-1.20077	4.67461e-18	1.25118e-17	lmo01876	- && PF01268:Formate--tetrahydrofolate ligase
lmo2706	-1.10537	4.76866e-18	1.27521e-17	lmo2706	hypothetical protein && PF11384:Protein of unknown function (DUF3188)
lmo0793	2.39914	6.15138e-18	1.64349e-17	lmo0793	hypothetical protein && PF04474:Protein of unknown function (DUF554)
lmo2180	8.90298	6.28122e-18	1.67668e-17	lmo2180	hypothetical protein && PF05565:Siphovirus Gp157
lmo0649	-1.12179	6.735e-18	1.79459e-17	lmo0649	transcriptional regulator && PF00392:Bacterial regulatory proteins, gntR family
lmo2109	-1.9072	6.87543e-18	1.83038e-17	lmo2109	hydrolase && PF12146:Serine aminopeptidase, S33
lmo2052	2.04461	8.28698e-18	2.20419e-17	coaD	phosphopantetheine adenylyltransferase && PF01467:Cytidylyltransferase-like
lmo2100	2.03829	9.0647e-18	2.4089e-17	lmo2100	GntR family transcriptional regulator && PF00392:Bacterial regulatory proteins, gntR family|PF00155:Aminotransferase class I and II
lmo0845	-1.69533	1.04149e-17	2.76277e-17	lmo0845	hypothetical protein && PF01717:Cobalamin-independent synthase, Catalytic domain
lmo2297	-4.54561	1.40955e-17	3.73581e-17	lmo2297	scaffolding protein && PF06810:Phage minor structural protein GP20
lmo0305	-1.04986	1.65003e-17	4.3654e-17	lmo0305	L-allo-threonine aldolase && PF01212:Beta-eliminating lyase
lmo2342	-1.23436	1.98701e-17	5.24761e-17	lmo2342	16S pseudouridylate synthase && PF01479:S4 domain|PF00849:RNA pseudouridylate synthase
lmo2699	-1.19756	2.08623e-17	5.50478e-17	lmo2699	hypothetical protein && PF08282:haloacid dehalogenase-like hydrolase
lmo0167	1.04471	2.23298e-17	5.88676e-17	lmo0167	hypothetical protein && PF00590:Tetrapyrrole (Corrin/Porphyrin) Methylases
lmo0531	1.04123	2.4604e-17	6.48059e-17	lmo0531	hypothetical protein && PF00990:Diguanylate cyclase, GGDEF domain
lmo0231	-2.50147	2.93371e-17	7.71362e-17	lmo0231	ATP:guanido phosphotransferase && PF00217:ATP:guanido phosphotransferase, C-terminal catalytic domain
lmo1646	1.66917	3.02289e-17	7.94107e-17	lmo1646	exonuclease SbcD && PF12320:Type 5 capsule protein repressor C-terminal domain|PF00149:Calcineurin-like phosphoesterase
lmo0020	-1.81761	4.09261e-17	1.0704e-16	lmo0020	GntR family transcriptional regulator && PF00392:Bacterial regulatory proteins, gntR family|PF07702:UTRA domain
lmo2481	1.00649	9.28556e-17	2.41165e-16	lmo2481	pyrophosphatase PpaX && PF13419:Haloacid dehalogenase-like hydrolase
lmo1254	1.09074	9.98459e-17	2.59072e-16	lmo1254	alpha%2Calpha-phosphotrehalase && PF00128:Alpha amylase, catalytic domain
lmo2771	-2.33266	9.99358e-17	2.59072e-16	lmo2771	beta-glucosidase && PF00232:Glycosyl hydrolase family 1
lmo0851	1.18484	1.00011e-16	2.59072e-16	lmo0851	hypothetical protein && -
lmo1991	-2.02038	1.23662e-16	3.19782e-16	ilvA	threonine dehydratase && PF00291:Pyridoxal-phosphate dependent enzyme|PF00585:C-terminal regulatory domain of Threonine dehydratase
lmo0121	-3.06467	1.42131e-16	3.67224e-16	lmo0121	phage tail protein && -
lmo0225	1.36413	1.79694e-16	4.63873e-16	folA	dihydroneopterin aldolase && PF02152:Dihydroneopterin aldolase
lmo0021	-4.38613	1.86949e-16	4.82182e-16	lmo0021	PTS fructose transporter subunit IIA && PF03610:PTS system fructose IIA component
lmo2287	-2.1478	1.95058e-16	5.02663e-16	lmo2287	tape-measure && -
lmo0024	-4.9076	2.38206e-16	6.12793e-16	lmo0024	PTS mannose transporter subunit IID && PF03613:PTS system mannose/fructose/sorbose family IID component
lmo2344	-2.79109	2.40824e-16	6.18994e-16	lmo2344	hypothetical protein && PF00462:Glutaredoxin
lmo0299	-5.51268	2.80014e-16	7.19106e-16	lmo0299	PTS beta-glucoside transporter subunit IIB && PF02302:PTS system, Lactose/Cellobiose specific IIB subunit
lmo1717	-1.40833	2.81219e-16	7.21576e-16	lmo1717	hypothetical protein && PF04313:Type I restriction enzyme R protein N terminus (HSDR_N)
lmo1595	1.3985	3.24281e-16	8.31354e-16	lmo1595	hypothetical protein && PF13185:GAF domain
lmo1396	1.32764	3.24655e-16	8.31598e-16	lmo1396	phosphatidylglycerophosphate synthase && PF01066:CDP-alcohol phosphatidyltransferase
lmo0776	-3.16818	3.84684e-16	9.84514e-16	lmo0776	transcriptional regulator && PF00480:ROK family
lmo1872	3.84955	5.29322e-16	1.35352e-15	lmo1872	methyltransferase && PF13649:Methyltransferase domain
lmo0497	1.196	7.37455e-16	1.88412e-15	lmo0497	sugar transferase && PF00535:Glycosyl transferase family 2
lmo0961	1.22122	7.58852e-16	1.93712e-15	lmo0961	protease && PF01136:Peptidase family U32|PF16325:Peptidase family U32 C-terminal domain
lmo1976	1.14177	7.85368e-16	2.00309e-15	lmo1976	oxidoreductase && PF00106:short chain dehydrogenase
lmo0216	1.05789	8.92852e-16	2.27528e-15	lmo0216	hypothetical protein && PF01479:S4 domain
lmo0809	2.71035	8.99904e-16	2.29129e-15	lmo0809	spermidine/putrescine ABC transporter permease && PF00528:Binding-protein-dependent transport system inner membrane component
lmo2423	3.51001	1.08929e-15	2.76641e-15	lmo2423	hypothetical protein && PF01545:Cation efflux family|PF16916:Dimerisation domain of Zinc Transporter
lmo0187	1.74143	1.09138e-15	2.76936e-15	lmo0187	hypothetical protein && PF13331:Domain of unknown function (DUF4093)|PF13662:Toprim domain
lmo2772	-2.60682	1.18374e-15	3.00115e-15	lmo2772	PTS beta-glucoside transporter subunit IIABC && PF00367:phosphotransferase system, EIIB|PF00358:phosphoenolpyruvate-dependent sugar phosphotransferase system, EIIA 1|PF02378:Phosphotransferase system, EIIC
lmo0128	-2.9374	1.18925e-15	3.01256e-15	lmo0128	hypothetical protein && PF05105:Bacteriophage holin family
lmo0256	1.30749	1.4516e-15	3.67091e-15	lmo0256	hypothetical protein && PF05175:Methyltransferase small domain
lmo0126	-3.15151	1.62789e-15	4.11321e-15	lmo0126	hypothetical protein && -
lmo0790	1.42987	1.68701e-15	4.25899e-15	lmo0790	transcriptional regulator && PF04073:Aminoacyl-tRNA editing domain
lmos44	1.5524	1.86254e-15	4.69813e-15	lmos44	T-box && -
lmo2234	-2.8322	1.93153e-15	4.86806e-15	lmo2234	hypothetical protein && PF01261:Xylose isomerase-like TIM barrel
lmo0559	3.92819	2.21088e-15	5.56267e-15	lmo0559	hypothetical protein && PF01544:CorA-like Mg2+ transporter protein
lmo0331	1.90869	2.48274e-15	6.23616e-15	lmo0331	internalin && -
lmo2588	1.8417	2.54858e-15	6.39614e-15	lmo2588	multidrug transporter && PF07690:Major Facilitator Superfamily
lmo1692	1.56222	2.77391e-15	6.94995e-15	lmo1692	hypothetical protein && PF14043:WVELL protein
lmo1828	1.21088	3.31781e-15	8.30569e-15	lmo1828	hypothetical protein && PF03755:YicC-like family, N-terminal region|PF08340:Domain of unknown function (DUF1732)
lmo0350	-8.21731	3.34815e-15	8.37458e-15	lmo0350	hypothetical protein && -
lmo0473	1.34786	3.35423e-15	8.38276e-15	lmo0473	hypothetical protein && PF04740:LXG domain of WXG superfamily
lmo2241	-1.58095	3.38325e-15	8.44821e-15	lmo2241	GntR family transcriptional regulator && PF00392:Bacterial regulatory proteins, gntR family
lmo0645	1.14097	4.08789e-15	1.01992e-14	lmo0645	amino acid transporter && PF13520:Amino acid permease
lmo0245	-1.32848	4.68288e-15	1.16544e-14	secE	preprotein translocase subunit SecE && PF00584:SecE/Sec61-gamma subunits of protein translocation complex
lmo1235	1.20477	5.55489e-15	1.3813e-14	lmo1235	aspartate kinase && PF00696:Amino acid kinase family|PF13840:ACT domain
lmo1056	1.63372	6.03109e-15	1.49722e-14	lmo1056	hypothetical protein && -
lmo1682	2.94274	6.33668e-15	1.57177e-14	lmo1682	transporter && PF07690:Major Facilitator Superfamily
lmo0120	-3.35724	6.38621e-15	1.58274e-14	lmo0120	hypothetical protein && -
lmo2464	1.8065	9.04482e-15	2.23978e-14	lmo2464	transcriptional regulator && PF00440:Bacterial regulatory proteins, tetR family
lmo1228	1.38918	9.13874e-15	2.25928e-14	rnhC	ribonuclease HIII && PF11858:Domain of unknown function (DUF3378)|PF01351:Ribonuclease HII
lmo0003	1.66398	9.22069e-15	2.27765e-14	lmo0003	hypothetical protein && PF01554:MatE
lmo0992	1.24609	9.37692e-15	2.3124e-14	lmo0992	hypothetical protein && PF03741:Integral membrane protein TerC family
lmo0023	-5.23471	9.94459e-15	2.44834e-14	lmo0023	PTS fructose transporter subunit IIC && PF03609:PTS system sorbose-specific iic component
lmo2750	1.40137	1.14612e-14	2.81708e-14	lmo2750	para-aminobenzoate synthase subunit I && PF01063:Amino-transferase class IV|PF00425:chorismate binding enzyme
lmo1306	2.11553	1.37729e-14	3.37969e-14	lmo1306	hypothetical protein && PF03672:Uncharacterised protein family (UPF0154)
lmo1143	-2.89278	1.50119e-14	3.67464e-14	lmo1143	PduT protein && PF00936:BMC domain
lmo0858	-1.22754	1.81367e-14	4.42861e-14	lmo0858	LacI family transcriptional regulator && PF00356:Bacterial regulatory proteins, lacI family|PF13377:Periplasmic binding protein-like domain
lmo1416	1.82405	1.89058e-14	4.60887e-14	lmo1416	hypothetical protein && PF04892:VanZ like family
lmo2734	-1.42939	2.10843e-14	5.12737e-14	lmo2734	sugar hydrolase && PF01074:Glycosyl hydrolases family 38 N-terminal domain|PF07748:Glycosyl hydrolases family 38 C-terminal domain
lmo1802	1.61601	2.40842e-14	5.8521e-14	lmo1802	DNA-binding protein && PF04297:Putative helix-turn-helix protein, YlxM / p13 like
lmo1989	-1.78138	2.43843e-14	5.9202e-14	leuC	isopropylmalate isomerase large subunit && PF00330:Aconitase family (aconitate hydratase)
lmo2298	-4.91181	2.46302e-14	5.97503e-14	lmo2298	protein gp4 && PF06152:Phage minor capsid protein 2
lmo2076	1.25972	2.5e-14	6.0598e-14	lmo2076	alanine acetyltransferase && PF00583:Acetyltransferase (GNAT) family
lmo1852	-1.55518	3.82792e-14	9.25599e-14	lmo1852	mercury-binding protein && PF00403:Heavy-metal-associated domain
lmo2848	-3.47208	4.80677e-14	1.15946e-13	lmo2848	L-rhamnose isomerase && PF06134:L-rhamnose isomerase (RhaA)
lmo0666	1.65307	5.28821e-14	1.27456e-13	lmo0666	hypothetical protein && PF04241:Protein of unknown function (DUF423)
lmo2242	-1.6174	5.54129e-14	1.33448e-13	lmo2242	O6-methylguanine-DNA methyltransferase && PF01035:6-O-methylguanine DNA methyltransferase, DNA binding domain
lmo1670	2.01028	5.77003e-14	1.38844e-13	lmo1670	hypothetical protein && PF01809:Haemolytic domain
lmo0517	-5.49491	5.90958e-14	1.42088e-13	lmo0517	phosphoglycerate mutase && PF00300:Histidine phosphatase superfamily (branch 1)
lmo0557	-1.01471	7.32588e-14	1.75715e-13	lmo0557	phosphoglycerate mutase && PF00300:Histidine phosphatase superfamily (branch 1)
lmo1744	1.10802	7.74314e-14	1.85276e-13	lmo1744	hypothetical protein && -
lmo2218	2.50872	8.58354e-14	2.0522e-13	lmo2218	hypothetical protein && PF11667:Putative zincin peptidase
lmo2492	2.04	8.86801e-14	2.11851e-13	lmo2492	hypothetical protein && -
lmo2138	-5.43721	9.66593e-14	2.30728e-13	lmo2138	transcriptional regulator && PF08279:HTH domain|PF00874:PRD domain|PF05043:Mga helix-turn-helix domain
lmo0807	2.9859	9.81268e-14	2.34043e-13	lmo0807	spermidine/putrescine ABC transporter ATP-binding protein && PF07673:Protein of unknown function (DUF1602)|PF00005:ABC transporter|PF08402:TOBE domain
lmo2787	-4.15338	1.12396e-13	2.67861e-13	bvrB	beta-glucoside-specific phosphotransferase enzyme II ABC component && PF00358:phosphoenolpyruvate-dependent sugar phosphotransferase system, EIIA 1|PF02378:Phosphotransferase system, EIIC|PF00367:phosphotransferase system, EIIB
lmo1640	-1.7536	1.16315e-13	2.7698e-13	lmo1640	hypothetical protein && -
lmo0476	-1.97408	1.19034e-13	2.83228e-13	lmo0476	oxetanocin A resistance protein OxrB && PF01966:HD domain
lmo0532	2.18544	1.20378e-13	2.86199e-13	lmo0532	hypothetical protein && PF01135:Protein-L-isoaspartate(D-aspartate) O-methyltransferase (PCMT)
lmo0411	-1.00577	1.37622e-13	3.26935e-13	lmo0411	phosphoenolpyruvate synthase && PF01326:Pyruvate phosphate dikinase, PEP/pyruvate binding domain
lmo1113	-2.6289	1.57155e-13	3.72446e-13	lmo1113	hypothetical protein && PF06125:Bacterial protein of unknown function (DUF961)
lmo2331	-1.08704	1.57603e-13	3.7321e-13	lmo2331	hypothetical protein && -
lmo0939	1.94069	1.59489e-13	3.77376e-13	lmo0939	hypothetical protein && PF09346:SMI1 / KNR4 family (SUKH-1)
lmo1034	-3.46037	1.77987e-13	4.20479e-13	lmo1034	glycerol kinase && PF00370:FGGY family of carbohydrate kinases, N-terminal domain|PF02782:FGGY family of carbohydrate kinases, C-terminal domain
lmo1834	-1.23273	1.90065e-13	4.48657e-13	pyrDII	dihydroorotate dehydrogenase electron transfer subunit && PF00175:Oxidoreductase NAD-binding domain|PF10418:Iron-sulfur cluster binding domain of dihydroorotate dehydrogenase B
lmo2096	-3.82548	2.0187e-13	4.76145e-13	lmo2096	PTS galacticol transporter subunit IIC && PF03611:PTS system sugar-specific permease component
lmo1249	7.6205	2.10382e-13	4.95829e-13	lmo1249	hypothetical protein && -
lmo2592	-1.10191	2.18891e-13	5.15474e-13	lmo2592	aldo/keto reductase && PF00248:Aldo/keto reductase family
lmo0672	4.08567	2.24221e-13	5.27609e-13	lmo0672	hypothetical protein && PF05656:Protein of unknown function (DUF805)
lmo2258	2.30493	2.65515e-13	6.23302e-13	lmo2258	hypothetical protein && -
lmo0589	1.71486	2.67285e-13	6.26468e-13	lmo0589	hypothetical protein && PF09945:Predicted membrane protein (DUF2177)
lmo0399	-5.79248	3.01806e-13	7.06823e-13	lmo0399	PTS fructose transporter subunit IIB && PF02302:PTS system, Lactose/Cellobiose specific IIB subunit
lmo2129	-1.4559	3.28912e-13	7.69096e-13	lmo2129	hypothetical protein && -
lmo2079	1.15511	3.41052e-13	7.96858e-13	lmo2079	hypothetical protein && -
lmo0042	1.81178	3.46576e-13	8.09129e-13	lmo0042	DedA protein && PF09335:SNARE associated Golgi protein
lmo2053	2.43995	3.77178e-13	8.79884e-13	lmo2053	hypothetical protein && PF03602:Conserved hypothetical protein 95
lmo2698	-1.02248	4.31506e-13	1.00505e-12	lmo2698	RpiR family transcriptional regulator && PF01418:Helix-turn-helix domain, rpiR family|PF01380:SIS domain
lmo0193	1.96107	5.17664e-13	1.2029e-12	lmo0193	hypothetical protein && PF16576:Barrel-sandwich domain of CusB or HlyD membrane-fusion|PF00529:HlyD membrane-fusion protein of T1SS
lmo0194	1.95133	5.41665e-13	1.25769e-12	lmo0194	ABC transporter%2C ATP-binding protein && PF07673:Protein of unknown function (DUF1602)|PF00005:ABC transporter
lmo1671	2.75618	5.84715e-13	1.35554e-12	lmo1671	ABC transporter && PF01297:Zinc-uptake complex component A periplasmic
lmo1988	-2.17422	6.60976e-13	1.53114e-12	leuB	3-isopropylmalate dehydrogenase && PF00180:Isocitrate/isopropylmalate dehydrogenase
lmo0507	-3.83068	7.5034e-13	1.73142e-12	lmo0507	PTS galactitol transporter subunit IIB && PF02302:PTS system, Lactose/Cellobiose specific IIB subunit
lmo0273	1.55501	9.19514e-13	2.11851e-12	lmo0273	hypothetical protein && PF00583:Acetyltransferase (GNAT) family
lmo1789	-1.39476	1.14553e-12	2.63516e-12	lmo1789	hypothetical protein && PF02525:Flavodoxin-like fold
lmo2080	1.57077	1.14804e-12	2.63889e-12	lmo2080	hypothetical protein && -
lmo2680	-1.39743	1.50249e-12	3.44301e-12	kdpC	potassium-transporting ATPase subunit C && PF02669:K+-transporting ATPase, c chain
lmo0124	-3.19483	1.87418e-12	4.28487e-12	lmo0124	hypothetical protein && -
lmo0030	-1.15272	2.20119e-12	5.02094e-12	lmo0030	hypothetical protein && PF08282:haloacid dehalogenase-like hydrolase
lmo1958	8.41684	2.36252e-12	5.37659e-12	fhuB	ferrichrome ABC transporter permease && PF01032:FecCD transport family
lmo2513	1.74085	2.38135e-12	5.41529e-12	comFA	competence protein comFA && PF04851:Type III restriction enzyme, res subunit|PF00271:Helicase conserved C-terminal domain
lmo0436	2.15972	2.98172e-12	6.77023e-12	lmo0436	hypothetical protein && PF02082:Transcriptional regulator
lmo2611	1.737	3.07367e-12	6.9737e-12	adk	adenylate kinase && PF00406:Adenylate kinase|PF05191:Adenylate kinase, active site lid
lmo1007	8.41798	3.35132e-12	7.59786e-12	lmo1007	hypothetical protein && -
lmo0413	-1.55132	3.57363e-12	8.07727e-12	lmo0413	hypothetical protein && -
lmo0724	1.01316	3.91169e-12	8.83467e-12	lmo0724	hypothetical protein && PF13529:Peptidase_C39 like family
lmo0056	-1.36241	4.51849e-12	1.0182e-11	lmo0056	heat shock protein && PF06013:Proteins of 100 residues with WXG
lmo0113	-1.1626	5.72845e-12	1.28793e-11	lmo0113	hypothetical protein && PF06114:Domain of unknown function (DUF955)
lmo0276	-1.07665	5.99838e-12	1.34658e-11	lmo0276	hypothetical protein && PF08282:haloacid dehalogenase-like hydrolase
lmo1817	1.29139	6.22293e-12	1.39594e-11	lmo1817	hypothetical protein && PF04263:Thiamin pyrophosphokinase, catalytic domain|PF04265:Thiamin pyrophosphokinase, vitamin B1 binding domain
lmo0353	-2.22321	7.3266e-12	1.63858e-11	lmo0353	hypothetical protein && PF13508:Acetyltransferase (GNAT) domain
lmo2295	-4.38826	7.90733e-12	1.76449e-11	lmo2295	protein gp8 && -
lmo0414	-1.01164	8.36729e-12	1.86573e-11	lmo0414	hypothetical protein && PF02535:ZIP Zinc transporter
lmo1353	1.01265	8.66056e-12	1.92824e-11	lmo1353	hypothetical protein && PF07136:Protein of unknown function (DUF1385)
lmo1889	1.2641	8.74635e-12	1.94588e-11	lmo1889	hypothetical protein && PF06908:Protein of unknown function (DUF1273)
lmo1292	1.53796	9.98844e-12	2.21726e-11	lmo1292	glycerophosphodiester phosphodiesterase && PF03009:Glycerophosphoryl diester phosphodiesterase family
lmo0035	-3.12981	1.02907e-11	2.28264e-11	lmo0035	glucosamine--fructose-6-phosphate aminotransferase && PF01380:SIS domain
lmo0364	2.45148	1.28012e-11	2.83109e-11	lmo0364	transcriptional regulator && PF13280:WYL domain|PF08279:HTH domain
lmo2410	-2.33377	1.56208e-11	3.44699e-11	lmo2410	hypothetical protein && -
lmo2330	-1.16138	1.65492e-11	3.64916e-11	lmo2330	hypothetical protein && -
lmo1590	4.01647	1.80568e-11	3.97277e-11	argJ	bifunctional ornithine acetyltransferase/N-acetylglutamate synthase && PF01960:ArgJ family
lmo2004	-2.47959	2.32344e-11	5.09311e-11	lmo2004	GntR family transcriptional regulator && PF07702:UTRA domain|PF00392:Bacterial regulatory proteins, gntR family
lmo0031	-1.06433	2.39601e-11	5.24833e-11	lmo0031	LacI family transcription regulator && PF13377:Periplasmic binding protein-like domain|PF00356:Bacterial regulatory proteins, lacI family
lmos83	1.10372	2.75493e-11	6.01681e-11	lmos83	T-box && -
lmo0496	-1.94455	2.80712e-11	6.12631e-11	lmo0496	hypothetical protein && PF05979:Bacterial protein of unknown function (DUF896)
lmo0771	1.25386	2.94674e-11	6.4263e-11	lmo0771	hypothetical protein && -
lmo0102	4.40895	3.30246e-11	7.19681e-11	lmo0102	hypothetical protein && PF03992:Antibiotic biosynthesis monooxygenase
lmo2781	-2.04172	3.83112e-11	8.34277e-11	lmo2781	beta-glucosidase && PF01915:Glycosyl hydrolase family 3 C-terminal domain|PF14310:Fibronectin type III-like domain|PF00933:Glycosyl hydrolase family 3 N terminal domain
lmo1799	-1.87348	4.38563e-11	9.54331e-11	lmo1799	peptidoglycan binding protein && -
lmo1492	1.07504	4.94465e-11	1.07519e-10	lmo1492	hypothetical protein && PF00702:haloacid dehalogenase-like hydrolase
lmo0864	-2.54187	6.07908e-11	1.31994e-10	lmo0864	hypothetical protein && PF04041:Domain of unknown function (DUF377)
lmo1836	-1.13296	6.17116e-11	1.33896e-10	pyrAa	carbamoyl phosphate synthase small subunit && PF00117:Glutamine amidotransferase class-I|PF00988:Carbamoyl-phosphate synthase small chain, CPSase domain
lmo2291	-5.95393	7.45223e-11	1.61339e-10	lmo2291	major tail shaft protein && -
lmo0861	-3.42208	7.79533e-11	1.68644e-10	lmo0861	sugar ABC transporter permease && PF00528:Binding-protein-dependent transport system inner membrane component
lmo0556	-1.00295	8.27735e-11	1.78683e-10	lmo0556	phosphoglycerate mutase && PF00300:Histidine phosphatase superfamily (branch 1)
lmo0176	1.18058	9.14355e-11	1.97239e-10	lmo0176	glucose transporter && PF06800:Sugar transport protein
lmo1591	5.7735	9.52835e-11	2.0539e-10	argC	N-acetyl-gamma-glutamyl-phosphate reductase && PF01118:Semialdehyde dehydrogenase, NAD binding domain|PF02774:Semialdehyde dehydrogenase, dimerisation domain
lmo1743	1.12289	1.02156e-10	2.19885e-10	lmo1743	hypothetical protein && -
lmo0047	1.09312	1.17886e-10	2.53561e-10	lmo0047	hypothetical protein && PF03413:Peptidase propeptide and YPEB domain
lmo1971	-4.21363	1.20776e-10	2.59402e-10	ulaA	PTS ascorbate transporter subunit IIC && PF03611:PTS system sugar-specific permease component
lmo1489	1.06357	1.45075e-10	3.10697e-10	lmo1489	hypothetical protein && PF01985:CRS1 / YhbY (CRM) domain
lmo2300	-3.21006	1.47693e-10	3.16076e-10	lmo2300	terminase large subunit from bacteriophage A118 && PF04466:Phage terminase large subunit
lmo0665	1.5337	1.63642e-10	3.49705e-10	lmo0665	hypothetical protein && -
lmo0022	-6.87011	1.95979e-10	4.18211e-10	lmo0022	PTS fructose transporter subunit IIB && PF03830:PTS system sorbose subfamily IIB component
lmo1734	-1.33115	2.10753e-10	4.49415e-10	lmo1734	glutamate synthase large subunit && PF01645:Conserved region in glutamate synthase|PF01493:GXGXG motif|PF04898:Glutamate synthase central domain|PF00310:Glutamine amidotransferases class-II
lmo0390	1.53507	2.4388e-10	5.18943e-10	lmo0390	uracil-DNA glycosylase && PF03167:Uracil DNA glycosylase superfamily
lmo2238	-1.76063	2.67036e-10	5.6781e-10	lmo2238	MFS transporter && PF07690:Major Facilitator Superfamily
lmo2145	1.20052	3.59904e-10	7.64187e-10	lmo2145	hypothetical protein && PF13303:Phosphotransferase system, EIIC
lmo0634	-2.71671	3.71598e-10	7.88454e-10	lmo0634	tagatose 6-phosphate kinase && PF08013:Tagatose 6 phosphate kinase
lmo1190	-4.02067	4.08592e-10	8.66331e-10	lmo1190	hypothetical protein && PF07155:ECF-type riboflavin transporter, S component
lmo1739	-2.33429	4.09689e-10	8.68039e-10	lmo1739	amino acid ABC transporter ATP-binding protein && PF07673:Protein of unknown function (DUF1602)|PF00005:ABC transporter
lmo2764	-1.80824	5.12496e-10	1.08278e-09	lmo2764	ROK family transcriptional regulator && PF00480:ROK family
lmo0873	-2.66372	6.89919e-10	1.45351e-09	lmo0873	transcriptional regulator && PF00874:PRD domain|PF00359:Phosphoenolpyruvate-dependent sugar phosphotransferase system, EIIA 2
lmo2485	-1.2644	7.13165e-10	1.50143e-09	lmo2485	hypothetical protein && PF04024:PspC domain
lmo2544	1.11004	7.47864e-10	1.57115e-09	lmo2544	thymidine kinase && PF00265:Thymidine kinase
lmo2710	1.47921	7.62834e-10	1.60034e-09	lmo2710	hypothetical protein && -
lmo0571	2.25373	7.6849e-10	1.61107e-09	lmo0571	methyltransferase && PF01035:6-O-methylguanine DNA methyltransferase, DNA binding domain
lmo1733	-1.61941	8.73146e-10	1.8279e-09	gltD	glutamate synthase subunit beta && PF07992:Pyridine nucleotide-disulphide oxidoreductase|PF14691:Dihydroprymidine dehydrogenase domain II, 4Fe-4S cluster
lmo1775	2.04336	8.74288e-10	1.82901e-09	purE	phosphoribosylaminoimidazole carboxylase catalytic subunit && PF00731:AIR carboxylase
lmo0286	1.48102	8.87641e-10	1.85564e-09	lmo0286	aminotransferase && PF00155:Aminotransferase class I and II
lmo0860	-3.40697	8.90431e-10	1.86016e-09	lmo0860	sugar ABC transporter permease && PF00528:Binding-protein-dependent transport system inner membrane component
lmo0948	2.03662	9.22424e-10	1.92565e-09	lmo0948	transcriptional regulator && PF07729:FCD domain|PF00392:Bacterial regulatory proteins, gntR family
lmo0253	1.31129	9.24081e-10	1.92776e-09	lmo0253	penicillinase antirepressor && PF05569:BlaR1 peptidase M56
lmo0863	-2.61922	9.36552e-10	1.95241e-09	lmo0863	hypothetical protein && PF08950:Protein of unknown function (DUF1861)
lmo1837	-1.14565	9.948e-10	2.07238e-09	pyrC	dihydroorotase && PF01979:Amidohydrolase family
lmo0772	1.20174	1.04917e-09	2.18412e-09	lmo0772	transcriptional regulator && PF00392:Bacterial regulatory proteins, gntR family
lmo0339	-1.36399	1.10319e-09	2.29497e-09	lmo0339	hypothetical protein && PF00719:Inorganic pyrophosphatase
lmo2329	-1.35948	1.23665e-09	2.56545e-09	lmo2329	hypothetical protein && PF01381:Helix-turn-helix
lmo2347	-1.87486	1.32468e-09	2.74614e-09	lmo2347	amino acid ABC transporter permease && PF00528:Binding-protein-dependent transport system inner membrane component
lmo2278	-3.30957	1.41136e-09	2.91772e-09	lysA	L-alanoyl-D-glutamate peptidase && PF13539:D-alanyl-D-alanine carboxypeptidase
lmo0639	-1.46755	1.4941e-09	3.08448e-09	lmo0639	transcripitonal regulator && PF11667:Putative zincin peptidase
lmo2290	-7.66285	1.49991e-09	3.09434e-09	lmo2290	protein gp13 && PF02368:Bacterial Ig-like domain (group 2)
lmo2422	1.04746	1.5518e-09	3.19697e-09	lmo2422	two-component response regulator && PF00072:Response regulator receiver domain|PF00486:Transcriptional regulatory protein, C terminal
lmos96	-2.76213	1.55309e-09	3.19741e-09	lmos96	T-box && -
lmo1024	1.25442	1.55646e-09	3.20215e-09	lmo1024	hypothetical protein && -
lmo2293	-3.51307	1.70825e-09	3.51199e-09	lmo2293	protein gp10 && PF11114:Minor capsid protein
lmo0878	-4.01852	1.82856e-09	3.75674e-09	lmo0878	oxidoreductase && PF00248:Aldo/keto reductase family
lmo0561	-1.75643	1.95487e-09	4.01072e-09	hisE	phosphoribosyl-ATP pyrophosphatase && PF01503:Phosphoribosyl-ATP pyrophosphohydrolase
lmo0937	-1.63162	2.02689e-09	4.15561e-09	lmo0937	hypothetical protein && -
lmo2292	-7.61475	2.053e-09	4.20626e-09	lmo2292	protein gp11 && PF12691:Minor capsid protein from bacteriophage
lmo2045	1.17548	2.24004e-09	4.58002e-09	lmo2045	hypothetical protein && PF11877:Protein of unknown function (DUF3397)
lmo0427	-3.11157	2.44144e-09	4.98495e-09	lmo0427	PTS fructose transporter subunit IIB && PF02302:PTS system, Lactose/Cellobiose specific IIB subunit
lmo2490	1.38538	2.65064e-09	5.4047e-09	lmo2490	CsbA protein && PF09964:Uncharacterized protein conserved in bacteria (DUF2198)
lmo0426	-2.48583	3.10209e-09	6.30794e-09	lmo0426	PTS fructose transporter subunit IIA && PF00359:Phosphoenolpyruvate-dependent sugar phosphotransferase system, EIIA 2
lmo2104a	3.52488	3.6793e-09	7.46128e-09	lmo2104a	hypothetical protein && PF12669:Virus attachment protein p12 family
lmo1880	1.13286	3.89775e-09	7.89892e-09	lmo1880	RNase HI && PF00075:RNase H
lmo0808	2.16819	4.01722e-09	8.13548e-09	lmo0808	spermidine/putrescine ABC transporter permease && -
lmo2210	2.41126	4.19685e-09	8.48772e-09	lmo2210	hypothetical protein && -
lmo0879	-3.10244	4.76815e-09	9.62353e-09	lmo0879	hypothetical protein && -
lmo2107	-1.68293	4.92254e-09	9.92839e-09	lmo2107	DeoR family transcriptional regulator && PF08220:DeoR-like helix-turn-helix domain|PF00455:DeoR C terminal sensor domain
lmo0565	-1.85607	5.72258e-09	1.15342e-08	hisH	imidazole glycerol phosphate synthase subunit HisH && PF00117:Glutamine amidotransferase class-I
lmo2804	-1.53286	5.96231e-09	1.20012e-08	lmo2804	hypothetical protein && -
lmo0846	1.62907	6.08621e-09	1.2234e-08	lmo0846	excinuclease ABC subunit C && PF01541:GIY-YIG catalytic domain|PF02151:UvrB/uvrC motif
lmo0490	-1.34207	6.37819e-09	1.28123e-08	aroE	shikimate 5-dehydrogenase && PF08501:Shikimate dehydrogenase substrate binding domain
lmo0946	1.20604	8.50925e-09	1.70356e-08	lmo0946	hypothetical protein && PF11213:Protein of unknown function (DUF3006)
lmo0587	-1.17738	8.86575e-09	1.77375e-08	lmo0587	secreted protein && -
lmo1120	1.91998	9.23188e-09	1.84452e-08	lmo1120	hypothetical protein && -
lmo2516	1.13841	9.37505e-09	1.87187e-08	lmo2516	hypothetical protein && PF01205:Uncharacterized protein family UPF0029|PF09186:Domain of unknown function (DUF1949)
lmo2135	-3.24978	9.47746e-09	1.89105e-08	lmo2135	PTS fructose transporter subunit IIC && PF02378:Phosphotransferase system, EIIC
lmo0876	-3.54011	9.52028e-09	1.89705e-08	lmo0876	PTS sugar transporter subunit IIC && PF02378:Phosphotransferase system, EIIC
lmo1031	-2.7572	1.0085e-08	2.00825e-08	lmo1031	hypothetical protein && PF02610:L-arabinose isomerase
lmo2252	1.33127	1.18969e-08	2.35958e-08	lmo2252	aspartate aminotransferase && PF00155:Aminotransferase class I and II
lmo0802	1.95731	1.19639e-08	2.37128e-08	lmo0802	hypothetical protein && PF04607:Region found in RelA / SpoT proteins
lmo0449	1.07648	1.21881e-08	2.41412e-08	lmo0449	hypothetical protein && -
lmo1903	1.61953	1.32495e-08	2.62261e-08	lmo1903	thioredoxin && PF00085:Thioredoxin
lmo1485	1.6765	1.57407e-08	3.10952e-08	lmo1485	hypothetical protein && PF12847:Methyltransferase domain
lmo2689	-1.71248	1.62085e-08	3.1998e-08	lmo2689	magnesium-translocating P-type ATPase && PF00690:Cation transporter/ATPase, N-terminus|PF00122:E1-E2 ATPase|PF00689:Cation transporting ATPase, C-terminus|PF00702:haloacid dehalogenase-like hydrolase
lmo0546	-2.51051	1.98409e-08	3.91431e-08	lmo0546	NAD(P)-dependent oxidoreductase && PF08666:SAF domain
lmo1832	-1.0117	1.99832e-08	3.93977e-08	pyrF	orotidine 5'-phosphate decarboxylase && PF00215:Orotidine 5'-phosphate decarboxylase / HUMPS family
lmo0900	-1.16576	2.21775e-08	4.3666e-08	lmo0900	hypothetical protein && PF08818:Domain of unknown function (DU1801)
lmo0520	-2.07185	2.6108e-08	5.13711e-08	lmo0520	transcriptional regulator && PF00480:ROK family
lmo1304	1.16264	2.67035e-08	5.25082e-08	lmo1304	hypothetical protein && PF05979:Bacterial protein of unknown function (DUF896)
lmo2407	1.69013	2.91977e-08	5.7299e-08	lmo2407	hypothetical protein && -
lmo0358	-2.3921	3.17641e-08	6.22535e-08	lmo0358	PTS fructose transporter subunit IIBC && PF02302:PTS system, Lactose/Cellobiose specific IIB subunit|PF02378:Phosphotransferase system, EIIC
lmo1033	-2.83548	3.2083e-08	6.28371e-08	lmo1033	transketolase && PF02780:Transketolase, C-terminal domain|PF02779:Transketolase, pyrimidine binding domain
lmo2846	-3.92636	3.32589e-08	6.50547e-08	lmo2846	hypothetical protein && PF05336:Domain of unknown function (DUF718)
lmo2259	1.37435	4.23266e-08	8.24662e-08	lmo2259	PTS beta-glucoside transporter subunit IIA && PF02255:PTS system, Lactose/Cellobiose specific IIA subunit
lmo0318	-1.74432	4.32406e-08	8.41919e-08	thiE	thiamine-phosphate pyrophosphorylase && PF02581:Thiamine monophosphate synthase/TENI
lmo0340	-1.52336	4.45571e-08	8.66421e-08	lmo0340	hypothetical protein && -
lmo2420	1.15226	5.16453e-08	1.00229e-07	lmo2420	hypothetical protein && -
lmos19	-6.04744	5.27895e-08	1.02383e-07	lmos19	rli29 && -
lmo2688	-1.91147	5.58675e-08	1.08141e-07	lmo2688	cell division protein FtsW && PF01098:Cell cycle protein
lmo0778	2.23473	6.04559e-08	1.16795e-07	lmo0778	hypothetical protein && -
lmo0437	-1.42322	6.58606e-08	1.2699e-07	lmo0437	hypothetical protein && PF05368:NmrA-like family
lmo0068	-1.15676	6.91272e-08	1.33202e-07	lmo0068	hypothetical protein && PF15597:Immunity protein 59
lmos89	-2.88928	7.02319e-08	1.35243e-07	lmos89	ssrA && -
lmo0630	-2.9403	7.28948e-08	1.4028e-07	lmo0630	transcriptional antiterminator BglG && PF00874:PRD domain|PF05043:Mga helix-turn-helix domain|PF00359:Phosphoenolpyruvate-dependent sugar phosphotransferase system, EIIA 2
lmo0450	-1.14245	7.59412e-08	1.46048e-07	lmo0450	hypothetical protein && PF06912:Protein of unknown function (DUF1275)
lmos73	-1.99026	8.63868e-08	1.65923e-07	lmos73	rnpB && -
lmo0166	1.12892	9.18145e-08	1.76222e-07	lmo0166	GIY-YIG nuclease && PF01541:GIY-YIG catalytic domain
lmo0563	-1.53779	9.18675e-08	1.76222e-07	hisF	imidazole glycerol phosphate synthase subunit HisF && PF00977:Histidine biosynthesis protein
lmos11	-1.20017	9.42406e-08	1.80658e-07	lmos11	T-box && -
lmo0360	-1.4361	9.49176e-08	1.81839e-07	lmo0360	DeoR family transcriptional regulator && PF08220:DeoR-like helix-turn-helix domain|PF00455:DeoR C terminal sensor domain
lmo0636	2.8949	1.03001e-07	1.97072e-07	lmo0636	hypothetical protein && PF02082:Transcriptional regulator
lmo0034	-2.47539	1.04599e-07	2e-07	lmo0034	PTS cellbiose transporter subunit IIC && PF02378:Phosphotransferase system, EIIC
lmo2507	1.0778	1.05718e-07	2.02009e-07	ftsE	cell division protein FtsE && PF07673:Protein of unknown function (DUF1602)|PF00005:ABC transporter
lmos67	1.36908	1.09514e-07	2.08997e-07	lmos67	LhrB && -
lmo0658	1.1091	1.22716e-07	2.33591e-07	lmo0658	hypothetical protein && PF00730:HhH-GPD superfamily base excision DNA repair protein
lmo1618	2.66504	1.2768e-07	2.4273e-07	lmo1618	MarR family transcriptional regulator && PF01047:MarR family
lmo1753	1.94617	1.28065e-07	2.43306e-07	lmo1753	lipid kinase && PF00781:Diacylglycerol kinase catalytic domain
lmo1653	2.88264	1.28317e-07	2.4363e-07	lmo1653	cellsurface protein && -
lmo1117	-1.38121	1.28548e-07	2.43914e-07	lmo1117	hypothetical protein && PF12681:Glyoxalase-like domain
lmo0729	1.63045	1.3124e-07	2.48862e-07	lmo0729	hypothetical protein && -
lmo2348	-1.82817	1.41541e-07	2.68225e-07	lmo2348	amino acid ABC transporter permease && PF00528:Binding-protein-dependent transport system inner membrane component
lmo1352	1.12517	1.52599e-07	2.88631e-07	lmo1352	hypothetical protein && -
lmo0423	1.16894	1.56668e-07	2.95763e-07	lmo0423	RNA polymerase factor sigma C && PF08281:Sigma-70, region 4|PF04542:Sigma-70 region 2
lmo0673	-1.09806	1.62334e-07	3.06072e-07	lmo0673	hypothetical protein && -
lmo2687	-1.91215	1.99005e-07	3.74502e-07	lmo2687	cell division protein FtsW && PF01098:Cell cycle protein
lmo0564	-1.36425	1.99707e-07	3.75586e-07	hisA	1-(5-phosphoribosyl)-5-[(5-phosphoribosylamino)methylideneamino] imidazole-4-carboxamide isomerase && PF00977:Histidine biosynthesis protein
lmo2849	-5.07285	2.00827e-07	3.77453e-07	lmo2849	rhamnulokinase && PF02782:FGGY family of carbohydrate kinases, C-terminal domain|PF00370:FGGY family of carbohydrate kinases, N-terminal domain
lmo0301	-5.01617	2.15759e-07	4.04498e-07	lmo0301	PTS beta-glucoside transporter subunit IIA && PF02255:PTS system, Lactose/Cellobiose specific IIA subunit
lmo2749	2.6088	2.2869e-07	4.28201e-07	lmo2749	glutamine amidotransferase && PF00117:Glutamine amidotransferase class-I
lmo0523	2.71037	2.4661e-07	4.61465e-07	lmo0523	hypothetical protein && -
lmo2735	-1.01691	2.56124e-07	4.78966e-07	lmo2735	sucrose phosphorylase && PF00128:Alpha amylase, catalytic domain
lmo2237	-3.48894	2.73789e-07	5.11038e-07	lmo2237	MFS transporter permease && PF07690:Major Facilitator Superfamily
lmo0095	1.34434	2.73977e-07	5.11069e-07	lmo0095	hypothetical protein && -
lmo2512	1.77937	2.78749e-07	5.19645e-07	comFC	competence protein ComFC && PF00156:Phosphoribosyl transferase domain
lmo1112	-2.25109	2.93082e-07	5.46024e-07	lmo1112	hypothetical protein && PF12846:AAA-like domain
lmo2587	1.2346	3.39637e-07	6.31572e-07	lmo2587	hypothetical protein && PF01887:S-adenosyl-l-methionine hydroxide adenosyltransferase
lmo0730	1.34234	3.47461e-07	6.44914e-07	lmo0730	hypothetical protein && -
lmo1788	-1.22647	3.5873e-07	6.65414e-07	lmo1788	transcriptional regulator && PF13411:MerR HTH family regulatory protein
lmo1840	1.38657	3.65493e-07	6.77539e-07	pyrR	bifunctional pyrimidine regulatory protein PyrR uracil phosphoribosyltransferase && PF00156:Phosphoribosyl transferase domain
lmo0543	-3.88242	3.71716e-07	6.88646e-07	lmo0543	PTS sorbitol transporter subunit IIBC && PF07663:Sorbitol phosphotransferase enzyme II C-terminus|PF03612:Sorbitol phosphotransferase enzyme II N-terminus
lmo0877	-3.7876	3.97426e-07	7.35819e-07	lmo0877	glucosamine-6-phosphate isomerase && PF01182:Glucosamine-6-phosphate isomerases/6-phosphogluconolactonase
lmo0357	-2.65556	4.00002e-07	7.40128e-07	lmo0357	PTS sugar transporter subunit IIA && PF00359:Phosphoenolpyruvate-dependent sugar phosphotransferase system, EIIA 2
lmo0317	-1.83773	4.42676e-07	8.16046e-07	lmo0317	phosphomethylpyrimidine kinase && PF08543:Phosphomethylpyrimidine kinase
lmo0657	1.34182	4.58808e-07	8.45262e-07	lmo0657	hypothetical protein && -
lmo2294	-2.88534	4.7735e-07	8.78879e-07	lmo2294	protein gp9 && PF10665:Minor capsid protein
lmo2454	-1.29746	4.86041e-07	8.94327e-07	lmo2454	hypothetical protein && -
lmo2375	2.68398	5.07271e-07	9.32239e-07	lmo2375	hypothetical protein && -
lmo0499	-6.46977	5.07708e-07	9.32468e-07	lmo0499	ribulose-5-phosphate 3 epimerase && PF00834:Ribulose-phosphate 3 epimerase family
lmot50	2.62179	5.67909e-07	1.03855e-06	lmot50	tRNA-His && -
lmo1025	1.06696	6.02677e-07	1.10078e-06	lmo1025	hypothetical protein && PF13515:Fusaric acid resistance protein-like
lmo2844	1.53008	6.59789e-07	1.20362e-06	lmo2844	hypothetical protein && PF13302:Acetyltransferase (GNAT) domain
lmo1985	-2.07042	7.15741e-07	1.30489e-06	ilvH	acetolactate synthase small subunit && PF13710:ACT domain|PF10369:Small subunit of acetolactate synthase
lmo1169	1.42134	7.22033e-07	1.31556e-06	cobD	threonine-phosphate decarboxylase && PF00155:Aminotransferase class I and II
lmo2324	-5.17493	7.37221e-07	1.34241e-06	lmo2324	anti-repressor && PF03374:Phage antirepressor protein KilAC domain|PF08346:AntA/AntB antirepressor
lmo1798	-1.34016	7.60815e-07	1.38452e-06	lmo1798	hypothetical protein && -
lmo1659	-2.42546	7.63012e-07	1.38767e-06	lmo1659	hypothetical protein && -
lmo0033	-2.66724	7.75002e-07	1.40776e-06	lmo0033	endoglucanase && PF02927:N-terminal ig-like domain of cellulase|PF00759:Glycosyl hydrolase family 9
lmo0671	1.12623	7.82116e-07	1.41982e-06	lmo0671	hypothetical protein && -
lmo2364	-2.43648	8.60337e-07	1.55897e-06	lmo2364	hypothetical protein && -
lmot29	1.74407	8.98452e-07	1.62606e-06	lmot29	tRNA-Met && -
lmo0070	-1.48711	1.02004e-06	1.84052e-06	lmo0070	hypothetical protein && -
lmo2432	-3.07213	1.05979e-06	1.90878e-06	lmo2432	hypothetical protein && -
lmo1714	1.69297	1.07635e-06	1.93626e-06	lmo1714	hypothetical protein && -
lmo1680	-2.46262	1.12502e-06	2.02259e-06	lmo1680	cystathionine gamma-synthase && PF01053:Cys/Met metabolism PLP-dependent enzyme
lmo0833	6.07232	1.21156e-06	2.17687e-06	lmo0833	transcriptional regulator && PF12844:Helix-turn-helix domain
lmo2839	-5.55065	1.28157e-06	2.30127e-06	lmo2839	sugar ABC transporter substrate-binding protein && PF13416:Bacterial extracellular solute-binding protein
lmos79	2.60789	1.64131e-06	2.94014e-06	lmos79	rli46 && -
lmo1826	1.41658	1.66923e-06	2.98657e-06	rpoZ	DNA-directed RNA polymerase subunit omega && PF01192:RNA polymerase Rpb6
lmo2134	-3.43368	1.89862e-06	3.39088e-06	lmo2134	fructose-1%2C6-biphosphate aldolase type II && PF01116:Fructose-bisphosphate aldolase class-II
lmo1124	1.44412	2.27572e-06	4.05466e-06	lmo1124	hypothetical protein && -
lmo2133	-2.77425	2.28928e-06	4.07552e-06	lmo2133	fructose-1%2C6-biphosphate aldolase type II && PF01116:Fructose-bisphosphate aldolase class-II
lmo2323	-4.29923	2.44463e-06	4.34519e-06	lmo2323	hypothetical protein && -
lmo0458	-1.19577	2.48776e-06	4.41923e-06	lmo0458	hydantoinase && PF05378:Hydantoinase/oxoprolinase N-terminal region|PF01968:Hydantoinase/oxoprolinase
lmo1614	1.05569	2.67557e-06	4.74718e-06	lmo1614	hypothetical protein && PF00753:Metallo-beta-lactamase superfamily
lmot51	2.30293	2.76376e-06	4.89782e-06	lmot51	tRNA-Trp && -
lmo1990	-1.6858	2.88429e-06	5.10535e-06	leuD	isopropylmalate isomerase small subunit && PF00694:Aconitase C-terminal domain
lmo1770	1.04905	2.98996e-06	5.28925e-06	purL	phosphoribosylformylglycinamidine synthase I && PF13507:CobB/CobQ-like glutamine amidotransferase domain
lmo0806	3.93191	3.12101e-06	5.50927e-06	lmo0806	transcriptional regulator && PF07883:Cupin domain|PF01381:Helix-turn-helix
lmo1335	1.43623	3.18176e-06	5.61188e-06	rpmG	50S ribosomal protein L33 && PF00471:Ribosomal protein L33
lmo0101	-1.17805	3.27752e-06	5.77735e-06	lmo0101	transcriptional regulator && PF12840:Helix-turn-helix domain
lmo2137	-3.7216	3.59963e-06	6.3414e-06	lmo2137	PTS fructose transporter subunit IIA && PF00359:Phosphoenolpyruvate-dependent sugar phosphotransferase system, EIIA 2
lmo2762	-2.75425	4.18518e-06	7.35122e-06	lmo2762	PTS cellbiose transporter subunit IIB && PF02302:PTS system, Lactose/Cellobiose specific IIB subunit
lmo0637	2.23167	4.22258e-06	7.41253e-06	lmo0637	hypothetical protein && PF13847:Methyltransferase domain
lmo0374	-3.49534	4.36103e-06	7.65107e-06	lmo0374	PTS beta-glucoside transporter subunit IIB && PF02302:PTS system, Lactose/Cellobiose specific IIB subunit
lmo0474	1.32443	4.42537e-06	7.75481e-06	lmo0474	hypothetical protein && -
lmo2301	-2.36997	4.4904e-06	7.86414e-06	lmo2301	terminase && PF03592:Terminase small subunit
lmo2081	1.36392	4.57748e-06	8.01194e-06	lmo2081	camphor resistance protein CrcB && PF02537:CrcB-like protein, Camphor Resistance (CrcB)
lmo1777	1.9682	4.80462e-06	8.40455e-06	lmo1777	hypothetical protein && PF01966:HD domain
lmo1749	1.10742	5.16546e-06	9.0146e-06	lmo1749	shikimate kinase && PF01202:Shikimate kinase
lmo0417	-1.88888	5.30279e-06	9.24342e-06	lmo0417	hypothetical protein && -
lmo2318	-5.32158	5.62764e-06	9.79821e-06	lmo2318	hypothetical protein && PF04404:ERF superfamily
lmo2327	-4.57241	5.90743e-06	1.02733e-05	lmo2327	hypothetical protein && -
lmo2236	-5.26439	6.54302e-06	1.1372e-05	lmo2236	shikimate 5-dehydrogenase && PF08501:Shikimate dehydrogenase substrate binding domain
lmo1116	-1.28737	6.9697e-06	1.21066e-05	lmo1116	regulatory protein && PF12833:Helix-turn-helix domain
lmo1408	-1.09213	7.29775e-06	1.2669e-05	lmo1408	hypothetical protein && PF03551:Transcriptional regulator PadR-like family
lmo0103	2.99067	7.38846e-06	1.2819e-05	lmo0103	NADH oxidase && PF00881:Nitroreductase family
lmo0816	1.8156	7.58311e-06	1.31491e-05	lmo0816	regulatory protein PaiA && PF00583:Acetyltransferase (GNAT) family
lmo0654	-1.11923	7.65641e-06	1.32684e-05	lmo0654	hypothetical protein && -
lmo0768	-1.94363	7.90218e-06	1.36784e-05	lmo0768	sugar ABC transporter substrate-binding protein && PF13416:Bacterial extracellular solute-binding protein
lmo2316	-3.30257	7.95663e-06	1.37647e-05	lmo2316	site-specific DNA-methyltransferase && PF02086:D12 class N6 adenine-specific DNA methyltransferase
lmos91	1.68271	8.96763e-06	1.54509e-05	lmos91	T-box && -
lmo2349	-1.44812	9.43586e-06	1.62295e-05	lmo2349	amino acid ABC transporter substrate-binding protein && PF00497:Bacterial extracellular solute-binding proteins, family 3
lmo2350	-1.57652	9.56359e-06	1.64397e-05	lmo2350	hypothetical protein && PF13508:Acetyltransferase (GNAT) domain
lmo0545	-6.19011	1.20568e-05	2.06658e-05	lmo0545	hypothetical protein && PF06923:Glucitol operon activator protein (GutM)
lmo0498	-3.79483	1.23787e-05	2.12054e-05	lmo0498	5-phosphate isomerase && PF02502:Ribose/Galactose Isomerase
lmo0544	-4.45673	1.26363e-05	2.16093e-05	lmo0544	PTS sorbitol transporter subunit IIC && PF03608:PTS system enzyme II sorbitol-specific factor
lmo0500	-5.12106	1.40159e-05	2.39411e-05	lmo0500	transaldolase && PF00923:Transaldolase
lmo2043	-1.02409	1.55797e-05	2.65666e-05	lmo2043	MFS transporter && PF07690:Major Facilitator Superfamily
lmo1518	1.16428	1.61547e-05	2.75313e-05	lmo1518	hypothetical protein && -
lmo1973	-2.59658	1.65931e-05	2.82623e-05	lmo1973	PTS sugar transporter subunit IIA && PF00359:Phosphoenolpyruvate-dependent sugar phosphotransferase system, EIIA 2
lmo2280	-5.08693	1.6914e-05	2.87759e-05	lmo2280	protein gp23 && PF10669:Protein gp23 (Bacteriophage A118)
lmo2726	4.79955	1.78496e-05	3.02813e-05	lmo2726	MarR family transcriptional regulator && PF01047:MarR family
lmo1444	2.87132	1.81526e-05	3.07778e-05	lmo1444	foldase && PF13616:PPIC-type PPIASE domain
lmo0984	-1.33335	2.11546e-05	3.57863e-05	lmo0984	hypothetical protein && PF04397:LytTr DNA-binding domain
lmo1987	-1.28253	2.312e-05	3.90003e-05	leuA	2-isopropylmalate synthase && PF00682:HMGL-like|PF08502:LeuA allosteric (dimerisation) domain
lmo1716	-1.56292	2.42775e-05	4.09296e-05	lmo1716	transcriptional regulator && PF00440:Bacterial regulatory proteins, tetR family
lmo1707	1.77959	2.44445e-05	4.11879e-05	lmo1707	hypothetical protein && PF06569:Protein of unknown function (DUF1128)
lmo0707	-1.3193	2.71162e-05	4.55608e-05	fliD	flagellar capping protein FliD && PF02465:Flagellar hook-associated protein 2 N-terminus|PF07195:Flagellar hook-associated protein 2 C-terminus
lmo0079	1.30656	2.71826e-05	4.56465e-05	lmo0079	hypothetical protein && PF04740:LXG domain of WXG superfamily
lmo0155	3.63707	2.77744e-05	4.66077e-05	lmo0155	zinc ABC transporter permease && PF00950:ABC 3 transport family
lmo0801	2.69638	2.90505e-05	4.86187e-05	lmo0801	internalin && PF12354:Bacterial adhesion/invasion protein N terminal|PF12799:Leucine Rich repeats (2 copies)|PF08191:LRR adjacent
lmo2317	-4.99572	3.26176e-05	5.44358e-05	lmo2317	hypothetical protein && PF07261:Replication initiation and membrane attachment|PF09681:N-terminal phage replisome organiser (Phage_rep_org_N)
lmo1122	1.24931	3.51327e-05	5.84368e-05	lmo1122	hypothetical protein && -
lmo2288	-5.03401	3.86664e-05	6.41711e-05	lmo2288	protein gp15 && PF06854:Bacteriophage Gp15 protein
lmo2098	-3.41737	3.96874e-05	6.5829e-05	lmo2098	PTS galacticol transporter subunit IIA && PF00359:Phosphoenolpyruvate-dependent sugar phosphotransferase system, EIIA 2
lmo1771	1.34266	3.99542e-05	6.62346e-05	lmo1771	phosphoribosylformylglycinamidine synthase subunit PurS && PF02700:Phosphoribosylformylglycinamidine (FGAM) synthase
lmo0875	-3.60163	4.28983e-05	7.10362e-05	lmo0875	PTS beta-glucoside transporter subunit IIB && PF02302:PTS system, Lactose/Cellobiose specific IIB subunit
lmo0107	-1.17409	4.56727e-05	7.55464e-05	lmo0107	ABC transporter ATP-binding protein && PF00664:ABC transporter transmembrane region|PF00005:ABC transporter
lmo0850	-1.63411	4.66743e-05	7.71174e-05	lmo0850	hypothetical protein && -
lmo1870	1.23172	4.70374e-05	7.76742e-05	lmo1870	alkaline phosphatase && PF09335:SNARE associated Golgi protein
lmot27	1.34822	4.72145e-05	7.79236e-05	lmot27	tRNA-Ser && -
lmo0632	-3.90928	4.85677e-05	8.00681e-05	lmo0632	PTS fructose transporter subunit IIC && -
lmo1308	1.07076	4.99907e-05	8.23229e-05	lmo1308	hypothetical protein && PF08241:Methyltransferase domain
lmo0457	-1.25661	5.02542e-05	8.26656e-05	lmo0457	hypothetical protein && PF06032:Protein of unknown function (DUF917)
lmo0711	-2.08559	5.10865e-05	8.38494e-05	flgC	flagellar basal body rod protein FlgC && PF06429:Flagellar basal body rod FlgEFG protein C-terminal|PF00460:Flagella basal body rod protein
lmo2326	-5.52376	5.21589e-05	8.55624e-05	lmo2326	hypothetical protein && -
lmo0112	2.4545	5.31259e-05	8.71008e-05	lmo0112	Fnr/Crp family transcriptional regulator && PF13545:Crp-like helix-turn-helix domain|PF00027:Cyclic nucleotide-binding domain
lmos55	1.21663	5.33776e-05	8.74653e-05	lmos55	L21 && -
lmo1589	2.61128	5.35152e-05	8.75944e-05	argB	acetylglutamate kinase && PF00696:Amino acid kinase family
lmo0551	-1.314	5.59057e-05	9.14067e-05	lmo0551	hypothetical protein && PF13731:WxL domain surface cell wall-binding
lmo1972	-3.96451	5.86886e-05	9.57992e-05	lmo1972	PTS pentitol transporter subunit IIB && PF02302:PTS system, Lactose/Cellobiose specific IIB subunit
lmo2082	1.2362	6.06273e-05	9.89095e-05	lmo2082	camphor resistance protein CrcB && PF02537:CrcB-like protein, Camphor Resistance (CrcB)
lmo1983	-1.09167	6.25158e-05	0.000101935	ilvD	dihydroxy-acid dehydratase && PF00920:Dehydratase family
lmo0460	1.9006	6.5994e-05	0.000107488	lmo0460	membrane associated lipoprotein && PF09479:Listeria-Bacteroides repeat domain (List_Bact_rpt)|PF03382:Mycoplasma protein of unknown function, DUF285
lmos50	1.6546	6.9223e-05	0.000112624	lmos50	rli42 && -
lmo2826	1.45168	7.09901e-05	0.000115436	lmo2826	MFS transporter && PF07690:Major Facilitator Superfamily
lmo2228	-2.83754	8.10453e-05	0.0001315	lmo2228	hypothetical protein && PF13396:Phospholipase_D-nuclease N-terminal
lmo2097	-5.82046	8.77006e-05	0.000141912	lmo2097	PTS galacticol transporter subunit IIB && PF02302:PTS system, Lactose/Cellobiose specific IIB subunit
lmo0153	2.49647	8.97637e-05	0.000145093	lmo0153	zinc ABC transporter substrate-binding protein && PF01297:Zinc-uptake complex component A periplasmic
lmo0041	1.24994	9.4966e-05	0.000153335	lmo0041	hypothetical protein && PF01418:Helix-turn-helix domain, rpiR family|PF01380:SIS domain
lmo0440	1.30624	9.90234e-05	0.000159713	lmo0440	hypothetical protein && PF09406:Protein of unknown function (DUF2004)
lmo0309	-1.3545	0.000100112	0.000161382	lmo0309	hypothetical protein && PF03235:Protein of unknown function DUF262|PF07510:Protein of unknown function (DUF1524)
lmo0032	-4.27642	0.000102022	0.000164283	lmo0032	xylose repressor && PF00480:ROK family
lmo2595	5.38088	0.000114273	0.000183514	lmo2595	hypothetical protein && PF16339:Domain of unknown function (DUF4969)
lmo0815	1.61606	0.000115383	0.000185198	lmo0815	transcriptional regulator && PF01047:MarR family
lmo1654	2.30663	0.000125378	0.000200591	lmo1654	cell surface protein && -
lmo1030	1.0886	0.000151195	0.000240861	lmo1030	LacI family transcriptional regulator && PF00356:Bacterial regulatory proteins, lacI family|PF13377:Periplasmic binding protein-like domain
lmo2466	3.73679	0.000164308	0.00026147	lmo2466	hypothetical protein && PF05987:Bacterial protein of unknown function (DUF898)
lmo2303	-1.12056	0.000172897	0.000274552	lmo2303	hypothetical protein && -
lmo0987	-1.14141	0.000201788	0.000319748	lmo0987	CylB protein && PF12698:ABC-2 family transporter protein
lmo0419	1.43657	0.000202157	0.000320162	lmo0419	hypothetical protein && PF06736:Protein of unknown function (DUF1211)
lmo2179	2.07279	0.000218126	0.000344903	lmo2179	peptidoglycan binding protein && PF00746:Gram positive anchor|PF06458:MucBP domain
lmo2850	-5.3375	0.000234448	0.000370515	lmo2850	sugar transporter && PF07690:Major Facilitator Superfamily
lmo1139	-1.21067	0.000235555	0.000372067	lmo1139	hypothetical protein && -
lmo0710	-2.14636	0.000235977	0.000372537	flgB	flagellar basal-body rod protein FlgB && -
lmo1588	2.18461	0.000252178	0.000397481	argD	acetylornithine aminotransferase && PF00202:Aminotransferase class-III
lmo2351	-1.76181	0.000258809	0.000407484	lmo2351	FMN reductase && PF03358:NADPH-dependent FMN reductase
lmo2321	-5.16114	0.000258935	0.000407484	lmo2321	hypothetical protein && PF10653:Protein gp45 of Bacteriophage A118
lmo1648	1.29503	0.000303913	0.000477006	lmo1648	hypothetical protein && PF14078:Domain of unknown function (DUF4259)
lmo1032	-2.97765	0.000313744	0.000491918	lmo1032	transketolase && PF00456:Transketolase, thiamine diphosphate binding domain
lmo2315	-2.87082	0.000335686	0.00052549	lmo2315	hypothetical protein && PF07852:Protein of unknown function (DUF1642)
lmo0108	-1.19972	0.000343116	0.000536277	lmo0108	ABC transporter ATP-binding protein && PF00005:ABC transporter|PF00664:ABC transporter transmembrane region
lmo1587	1.65499	0.000362008	0.000564619	argF	ornithine carbamoyltransferase && PF02729:Aspartate/ornithine carbamoyltransferase, carbamoyl-P binding domain|PF00185:Aspartate/ornithine carbamoyltransferase, Asp/Orn binding domain
lmo2816	-1.89722	0.000376371	0.000586407	lmo2816	MFS transporter && PF07690:Major Facilitator Superfamily
lmo1516	1.9039	0.000386794	0.000602016	lmo1516	ammonium transporter NrgA && PF00909:Ammonium Transporter Family
lmo2780	-3.01878	0.000418577	0.000650805	lmo2780	PTS cellbiose transporter subunit IIA && PF02255:PTS system, Lactose/Cellobiose specific IIA subunit
lmo2279	-3.87373	0.00046713	0.000724782	lmo2279	holin && PF06946:Bacteriophage A118-like holin, Hol118
lmo2078	1.56671	0.000496339	0.0007685	lmo2078	hypothetical protein && PF02367:Threonylcarbamoyl adenosine biosynthesis protein TsaE
lmo0699	-1.61197	0.000519122	0.000803358	fliM	flagellar motor switch protein FliM && PF01052:Type III flagellar switch regulator (C-ring) FliN C-term|PF02154:Flagellar motor switch protein FliM
lmos75	-1.42993	0.000551309	0.000852283	lmos75	rli44 && -
lmo2285	-1.66155	0.000558724	0.000863298	lmo2285	protein gp18 && PF06605:Prophage endopeptidase tail
lmo1289	-1.2017	0.000571965	0.000882841	lmo1289	internalin && PF12799:Leucine Rich repeats (2 copies)
lmo2319	-5.00934	0.000572261	0.000882841	lmo2319	hypothetical protein && PF05565:Siphovirus Gp157
lmo0621	1.4877	0.000572738	0.000883119	lmo0621	hypothetical protein && PF01925:Sulfite exporter TauE/SafE
lmo2442	2.53228	0.000645359	0.000993553	lmo2442	hypothetical protein && PF02698:DUF218 domain
lmo0712	-2.09741	0.000647425	0.000996218	fliE	flagellar hook-basal body protein FliE && PF02049:Flagellar hook-basal body complex protein FliE
lmo1842	2.39917	0.000653146	0.0010045	lmo1842	hypothetical protein && -
lmo0985	-1.31728	0.00068298	0.00104822	lmo0985	hypothetical protein && PF11457:Protein of unknown function (DUF3021)
lmo2136	-3.24567	0.000685588	0.00105168	lmo2136	PTS fructose transporter subunit IIB && PF02302:PTS system, Lactose/Cellobiose specific IIB subunit
lmo1669	1.11581	0.000685972	0.00105173	lmo1669	hypothetical protein && PF00293:NUDIX domain
lmot47	2.10451	0.000767385	0.00117474	lmot47	tRNA-Cys && -
lmo0562	-1.40927	0.00079156	0.0012105	hisI	phosphoribosyl-AMP cyclohydrolase && PF01502:Phosphoribosyl-AMP cyclohydrolase
lmo1430	1.54315	0.000827866	0.00126537	lmo1430	hypothetical protein && PF04237:YjbR
lmo2776	-3.39266	0.000847373	0.00129453	lmo2776	hypothetical protein && -
lmot28	2.12231	0.000857149	0.00130812	lmot28	tRNA-Met && -
lmo0975	1.01577	0.000876007	0.00133485	lmo0975	ribose-5-phosphate isomerase A && PF06026:Ribose 5-phosphate isomerase A (phosphoriboisomerase A)
lmo0465	1.75083	0.000923237	0.00140323	lmo0465	hypothetical protein && -
lmo0769	-1.41677	0.00104323	0.00157915	lmo0769	alpha-1%2C6-mannanase && PF03663:Glycosyl hydrolase family 76
lmo1969	-1.91199	0.00128154	0.00193008	lmo1969	2-keto-3-deoxygluconate-6-phosphate aldolase && PF01081:KDPG and KHG aldolase
lmo1429	2.2314	0.0013079	0.0019678	lmo1429	hypothetical protein && PF09515:Thiamine transporter protein (Thia_YuaJ)
lmo0780	2.04119	0.00134102	0.0020166	lmo0780	hypothetical protein && -
lmos53	-1.97459	0.00151184	0.00226206	lmos53	ssrS && -
lmo0080	1.36494	0.00170384	0.00253788	lmo0080	hypothetical protein && -
lmo2329a	-1.09479	0.00173203	0.00257856	lmo2329a	hypothetical protein && -
lmo0334	-1.30544	0.00173894	0.00258756	lmo0334	hypothetical protein && PF12724:Flavodoxin domain
lmo0706	-1.20326	0.00174146	0.00259002	flgL	flagellar hook-associated protein FlgL && PF00669:Bacterial flagellin N-terminal helical region
lmo2493	1.51099	0.00174419	0.00259279	lmo2493	ArsR family transcriptional regulator && PF01022:Bacterial regulatory protein, arsR family
lmo1274	1.19564	0.00182189	0.00270425	lmo1274	polypeptide deformylase && PF02481:DNA recombination-mediator protein A
lmo0708	-2.10383	0.00205039	0.00303283	lmo0708	flagellar protein && PF02561:Flagellar protein FliS
lmo0635	1.48662	0.00207247	0.00306397	lmo0635	hypothetical protein && PF13419:Haloacid dehalogenase-like hydrolase
lmo0697	-1.3891	0.00228659	0.00337446	flgE	flagellar hook protein FlgE && PF06429:Flagellar basal body rod FlgEFG protein C-terminal|PF07559:Flagellar basal body protein FlaE|PF00460:Flagella basal body rod protein
lmo2282	-3.53433	0.00228702	0.00337446	lmo2282	protein gp21 && -
lmo1146	-1.6754	0.00232757	0.0034326	lmo1146	hypothetical protein && -
lmo2283	-1.48337	0.00238023	0.00350852	lmo2283	protein gp20 && PF10651:Domain of unknown function (DUF2479)
lmo0207	2.47371	0.0026221	0.00386121	lmo0207	hypothetical protein && PF06998:Protein of unknown function (DUF1307)
lmo2095	-2.30764	0.00273379	0.0040217	lmo2095	phosphofructokinase && PF00294:pfkB family carbohydrate kinase
lmo0705	-1.08013	0.00274285	0.00403304	flgK	flagellar hook-associated protein FlgK && PF06429:Flagellar basal body rod FlgEFG protein C-terminal
lmo2289	-4.57249	0.00279791	0.00411198	lmo2289	protein gp14 && PF10666:Phage tail assembly chaperone protein Gp14 ()A118
lmo2564	-1.09899	0.00290525	0.00426553	lmo2564	4-oxalocrotonate isomerase && PF01361:Tautomerase enzyme
lmot41	1.91475	0.00309043	0.00453294	lmot41	tRNA-Glu && -
lmo0566	-1.21317	0.00321094	0.00470044	hisB	imidazoleglycerol-phosphate dehydratase && PF00475:Imidazoleglycerol-phosphate dehydratase
lmo1123	1.0845	0.00325089	0.00475658	lmo1123	hypothetical protein && -
lmo0713	-1.07318	0.00360911	0.00527294	fliF	flagellar MS-ring protein FliF && PF01514:Secretory protein of YscJ/FliF family|PF08345:Flagellar M-ring protein C-terminal
lmo1725	-1.49222	0.00369409	0.00539181	lmo1725	GntR family tramscriptional regulator && PF00392:Bacterial regulatory proteins, gntR family
lmo0874	-3.87053	0.00384367	0.00560464	lmo0874	PTS sugar transporter subunit IIA && PF02255:PTS system, Lactose/Cellobiose specific IIA subunit
lmo2086	1.10667	0.00434672	0.0063227	lmo2086	hypothetical protein && PF12844:Helix-turn-helix domain
lmo2821	-1.38885	0.00437561	0.00636161	lmo2821	internalin && PF06458:MucBP domain
lmo1740	-1.55979	0.00511296	0.00740112	lmo1740	amino acid ABC transporter permease && PF00528:Binding-protein-dependent transport system inner membrane component
lmo0073	-1.84145	0.00531767	0.00768252	lmo0073	hypothetical protein && -
lmo2852	1.46362	0.00567234	0.00817509	lmo2852	hypothetical protein && PF04266:ASCH domain
lmo0633	-2.79458	0.00573062	0.0082511	lmo0633	PTS fructose transporter subunit IIB && PF02302:PTS system, Lactose/Cellobiose specific IIB subunit
lmo1145	-1.69012	0.00579187	0.00833124	lmo1145	PduV protein && PF10662:Ethanolamine utilisation - propanediol utilisation
lmo2087	1.46961	0.00612201	0.00878418	lmo2087	hypothetical protein && PF01554:MatE
lmo0704	-2.03153	0.00652654	0.00935188	lmo0704	hypothetical protein && -
lmos46	-2.03589	0.0066926	0.00957141	lmos46	rli41 && -
lmo0979	-1.0788	0.00708759	0.0101024	lmo0979	daunorubicin resistance ATP-binding protein && PF00005:ABC transporter
lmo1037	1.17327	0.00739704	0.010535	lmo1037	hypothetical protein && PF05675:Protein of unknown function (DUF817)
lmos37	2.58612	0.00739817	0.010535	lmos37	yybP-ykoY && -
lmo1137	-1.07223	0.00766237	0.0109008	lmo1137	hypothetical protein && -
lmo0680	-1.50256	0.00786293	0.0111648	flhA	flagellar biosynthesis protein FlhA && PF00771:FHIPEP family
lmot42	1.23704	0.00794618	0.0112722	lmot42	tRNA-Thr && -
lmos92	1.53059	0.00800059	0.011344	lmos92	L13 && -
lmo2325	-2.88473	0.00801401	0.0113576	lmo2325	hypothetical protein && -
lmo0373	-1.17168	0.00837075	0.0118407	lmo0373	PTS beta-glucoside transporter subunit IIC && PF02378:Phosphotransferase system, EIIC
lmo2313	-3.67615	0.00869202	0.0122893	lmo2313	hypothetical protein && PF09643:YopX protein
lmo0703	-2.06918	0.00924756	0.0130438	lmo0703	hypothetical protein && PF03885:Protein of unknown function (DUF327)
lmo1968	-1.12904	0.0102154	0.0143749	lmo1968	creatinine amidohydrolase && PF02633:Creatinine amidohydrolase
lmot10	1.81255	0.0107469	0.015073	lmot10	tRNA-Ala && -
lmo0307	1.17857	0.0110869	0.0155353	lmo0307	hypothetical protein && -
lmo2328	-2.32652	0.0120677	0.0168383	lmo2328	XRE family transcriptional regulator && PF01381:Helix-turn-helix
lmo0715	-1.08236	0.0127518	0.0177762	fliH	flagellar assembly protein H && PF02108:Flagellar assembly protein FliH
lmo0717	-1.07905	0.0135626	0.0188535	lmo0717	transglycosylase && PF01464:Transglycosylase SLT domain
lmot62	4.06716	0.0136332	0.0189403	lmot62	tRNA-Arg && -
lmos17	3.66263	0.0140698	0.0195039	lmos17	rli27 && -
lmo2284	-1.18565	0.0143292	0.0198358	lmo2284	protein gp19 && -
lmo2778	1.04537	0.0144644	0.0200044	lmo2778	hypothetical protein && -
lmo2322	-3.46075	0.0147824	0.0204347	lmo2322	gp44 && -
lmo2071	1.20033	0.0149761	0.0206833	lmo2071	hypothetical protein && PF14146:Domain of unknown function (DUF4305)
lmo2305	-1.59802	0.0152124	0.0209804	lmo2305	hypothetical protein && PF10654:Protein of unknown function (DUF2481)
lmo2304	-1.86729	0.015594	0.0214869	lmo2304	hypothetical protein && -
lmo0372	-1.16209	0.0164608	0.0226288	lmo0372	beta-glucosidase && PF00232:Glycosyl hydrolase family 1
lmo0597a	1.50882	0.0168383	0.0231265	lmo0597a	hypothetical protein && PF02632:BioY family
lmo1656	1.44577	0.0175535	0.0240643	lmo1656	hypothetical protein && -
lmo0631	-2.99574	0.0176352	0.0241652	lmo0631	PTS fructose transporter subunit IIA && PF00359:Phosphoenolpyruvate-dependent sugar phosphotransferase system, EIIA 2
lmo2281	-3.9395	0.0177547	0.0243178	lmo2281	protein gp22 && -
lmo2783	-1.60538	0.0177952	0.024362	lmo2783	PTS cellbiose transporter subunit IIC && PF02378:Phosphotransferase system, EIIC
lmo1800	2.67783	0.0185142	0.0253347	lmo1800	protein-tyrosine phosphatase && PF13348:Tyrosine phosphatase family C-terminal region|PF13350:Tyrosine phosphatase family
lmo1970	-1.70977	0.0205058	0.0279574	lmo1970	phosphotriesterase && PF02126:Phosphotriesterase family
lmos86	-2.54747	0.020548	0.0280021	lmos86	rli62 && -
lmo2782	-2.67418	0.0214943	0.0292515	lmo2782	PTS cellbiose transporter subunit IIB && PF02302:PTS system, Lactose/Cellobiose specific IIB subunit
lmot46	3.48197	0.0219476	0.0298548	lmot46	tRNA-Leu && -
lmo2306	-2.11945	0.0222116	0.0302001	lmo2306	hypothetical protein && PF06356:Protein of unknown function (DUF1064)
lmo0698	-1.67653	0.022596	0.0306998	lmo0698	flagellar motor switch protein && PF01052:Type III flagellar switch regulator (C-ring) FliN C-term
lmot23	2.18263	0.0231383	0.0314028	lmot23	tRNA-His && -
lmo0380	-1.51303	0.0231755	0.0314389	lmo0380	hypothetical protein && -
lmo0310	-1.52827	0.0239558	0.0324827	lmo0310	hypothetical protein && -
lmo0254	3.49432	0.0242891	0.0329196	lmo0254	hypothetical protein && PF06889:Protein of unknown function (DUF1266)
lmo2320	-4.30925	0.0254673	0.0344537	lmo2320	hypothetical protein && -
lmo2088	1.65414	0.0261228	0.0352924	lmo2088	transcriptional regulator && PF00440:Bacterial regulatory proteins, tetR family
lmot57	3.42196	0.0265137	0.0357881	lmot57	tRNA-Glu && -
lmo0154	2.59069	0.0271928	0.0366549	lmo0154	zinc ABC transporter ATP-binding protein && PF00005:ABC transporter|PF07673:Protein of unknown function (DUF1602)
lmot49	1.81376	0.0274018	0.0368698	lmot49	tRNA-Gln && -
lmo0702	-1.28231	0.0289002	0.0387809	lmo0702	hypothetical protein && -
lmo0709	-1.57675	0.029367	0.0393718	lmo0709	hypothetical protein && -
lmot58	2.82402	0.0338762	0.0452544	lmot58	tRNA-Ser && -
lmo0382	-1.34357	0.0343015	0.0457815	lmo0382	transcriptional regulator && PF08220:DeoR-like helix-turn-helix domain|PF00455:DeoR C terminal sensor domain
lmo0700	-1.07803	0.0346221	0.0461813	lmo0700	flagellar motor switch protein FliY && PF04509:CheC-like family|PF01052:Type III flagellar switch regulator (C-ring) FliN C-term
lmo1198	-1.86888	0.0346321	0.0461813	cbiG	cobalamin biosynthesis protein CbiG && PF01890:Cobalamin synthesis G C-terminus|PF11760:Cobalamin synthesis G N-terminal
lmo2760a	2.81723	0.0365732	0.0487044	lmo2760a	hypothetical protein && -
lmo1164	-1.26667	0.0370826	0.0493386	lmo1164	ATP:cob(I)alamin adenosyltransferase PduO && PF01923:Cobalamin adenosyltransferase|PF03928:Haem-degrading
lmo0255	3.27745	0.0373189	0.0496087	lmo0255	hypothetical protein && PF06998:Protein of unknown function (DUF1307)
